# Supplementary material for: A population genomics appraisal suggests independent dispersals for bitter and sweet manioc in Brazilian Amazonia
Source: Evol Appl. 2019 Oct 19;13(2):342–61. doi: 10.1111/eva.12873 (PMC6976959; doi:10.1111/eva.12873)
Supplement: Supplementary file 2 [file EVA-13-342-s002.xlsx]

## Sheet: TableB1_vcf
##fileformat=VCFv4.1
##samtoolsVersion=0.1.19-44428cd
##reference=file:/Mesculenta_305_v6.fa
##contig=<ID=Chromosome01,length=34959721>
##contig=<ID=Chromosome02,length=32431396>
##contig=<ID=Chromosome03,length=29412403>
##contig=<ID=Chromosome04,length=28749345>
##contig=<ID=Chromosome05,length=28438989>
##contig=<ID=Chromosome06,length=27939960>
##contig=<ID=Chromosome07,length=27069033>
##contig=<ID=Chromosome08,length=34011518>
##contig=<ID=Chromosome09,length=29417918>
##contig=<ID=Chromosome10,length=26335333>
##contig=<ID=Chromosome11,length=27369018>
##contig=<ID=Chromosome12,length=31602189>
##contig=<ID=Chromosome13,length=28119335>
##contig=<ID=Chromosome14,length=24855542>
##contig=<ID=Chromosome15,length=26192760>
##contig=<ID=Chromosome16,length=28979753>
##contig=<ID=Chromosome17,length=27388923>
##contig=<ID=Chromosome18,length=25234269>
##contig=<ID=Scaffold00063.1,length=6421>
##contig=<ID=Scaffold00256,length=631231>
##contig=<ID=Scaffold00259,length=626258>
##contig=<ID=Scaffold00310,length=521406>
##contig=<ID=Scaffold00334,length=488748>
##contig=<ID=Scaffold00346,length=472210>
##contig=<ID=Scaffold00357,length=463332>
##contig=<ID=Scaffold00360,length=457716>
##contig=<ID=Scaffold00414,length=413969>
##contig=<ID=Scaffold00422,length=403310>
##contig=<ID=Scaffold00447,length=378687>
##contig=<ID=Scaffold00454,length=374492>
##contig=<ID=Scaffold00455,length=374367>
##contig=<ID=Scaffold00460,length=366680>
##contig=<ID=Scaffold00468,length=357779>
##contig=<ID=Scaffold00470,length=353057>
##contig=<ID=Scaffold00476,length=350476>
##contig=<ID=Scaffold00492,length=339040>
##contig=<ID=Scaffold00494,length=335010>
##contig=<ID=Scaffold00498,length=332287>
##contig=<ID=Scaffold00518,length=316102>
##contig=<ID=Scaffold00528,length=308143>
##contig=<ID=Scaffold00542,length=296894>
##contig=<ID=Scaffold00548,length=293070>
##contig=<ID=Scaffold00550,length=291520>
##contig=<ID=Scaffold00556,length=285850>
##contig=<ID=Scaffold00560,length=284138>
##contig=<ID=Scaffold00562,length=282446>
##contig=<ID=Scaffold00573,length=275972>
##contig=<ID=Scaffold00574,length=275725>
##contig=<ID=Scaffold00582,length=268690>
##contig=<ID=Scaffold00584,length=268145>
##contig=<ID=Scaffold00587,length=266426>
##contig=<ID=Scaffold00589,length=265328>
##contig=<ID=Scaffold00600,length=256841>
##contig=<ID=Scaffold00613,length=248984>
##contig=<ID=Scaffold00618,length=246816>
##contig=<ID=Scaffold00620,length=245336>
##contig=<ID=Scaffold00625,length=238834>
##contig=<ID=Scaffold00628,length=238321>
##contig=<ID=Scaffold00631,length=235368>
##contig=<ID=Scaffold00634,length=234989>
##contig=<ID=Scaffold00636,length=234654>
##contig=<ID=Scaffold00637,length=234180>
##contig=<ID=Scaffold00640,length=233132>
##contig=<ID=Scaffold00641,length=232228>
##contig=<ID=Scaffold00642,length=231956>
##contig=<ID=Scaffold00647,length=228334>
##contig=<ID=Scaffold00651,length=226869>
##contig=<ID=Scaffold00670,length=213463>
##contig=<ID=Scaffold00676,length=209114>
##contig=<ID=Scaffold00683,length=205678>
##contig=<ID=Scaffold00695,length=200337>
##contig=<ID=Scaffold00696,length=200082>
##contig=<ID=Scaffold00697,length=199953>
##contig=<ID=Scaffold00705,length=195427>
##contig=<ID=Scaffold00715,length=191419>
##contig=<ID=Scaffold00718,length=190602>
##contig=<ID=Scaffold00719,length=190458>
##contig=<ID=Scaffold00723,length=189340>
##contig=<ID=Scaffold00724,length=188612>
##contig=<ID=Scaffold00725,length=187834>
##contig=<ID=Scaffold00726,length=186674>
##contig=<ID=Scaffold00727,length=186132>
##contig=<ID=Scaffold00731,length=182505>
##contig=<ID=Scaffold00736,length=180655>
##contig=<ID=Scaffold00737,length=180321>
##contig=<ID=Scaffold00742,length=178600>
##contig=<ID=Scaffold00752,length=172238>
##contig=<ID=Scaffold00755,length=171409>
##contig=<ID=Scaffold00759,length=170665>
##contig=<ID=Scaffold00760,length=169095>
##contig=<ID=Scaffold00761,length=168450>
##contig=<ID=Scaffold00762,length=167790>
##contig=<ID=Scaffold00763,length=167698>
##contig=<ID=Scaffold00764,length=167301>
##contig=<ID=Scaffold00765,length=167054>
##contig=<ID=Scaffold00766,length=165057>
##contig=<ID=Scaffold00767,length=164923>
##contig=<ID=Scaffold00768,length=164152>
##contig=<ID=Scaffold00770,length=162474>
##contig=<ID=Scaffold00774,length=161887>
##contig=<ID=Scaffold00777,length=159436>
##contig=<ID=Scaffold00778,length=159177>
##contig=<ID=Scaffold00781,length=158451>
##contig=<ID=Scaffold00782,length=158341>
##contig=<ID=Scaffold00783,length=157979>
##contig=<ID=Scaffold00795,length=156513>
##contig=<ID=Scaffold00796,length=155869>
##contig=<ID=Scaffold00805,length=153155>
##contig=<ID=Scaffold00806,length=153053>
##contig=<ID=Scaffold00807,length=152954>
##contig=<ID=Scaffold00812,length=148687>
##contig=<ID=Scaffold00814,length=148636>
##contig=<ID=Scaffold00817,length=147906>
##contig=<ID=Scaffold00819,length=147661>
##contig=<ID=Scaffold00821,length=147402>
##contig=<ID=Scaffold00824,length=146352>
##contig=<ID=Scaffold00826,length=146194>
##contig=<ID=Scaffold00827,length=146136>
##contig=<ID=Scaffold00829,length=144581>
##contig=<ID=Scaffold00831,length=144399>
##contig=<ID=Scaffold00833,length=143837>
##contig=<ID=Scaffold00834,length=143536>
##contig=<ID=Scaffold00835,length=142392>
##contig=<ID=Scaffold00838,length=141841>
##contig=<ID=Scaffold00842,length=141231>
##contig=<ID=Scaffold00845,length=140359>
##contig=<ID=Scaffold00851,length=137055>
##contig=<ID=Scaffold00853,length=136585>
##contig=<ID=Scaffold00857,length=134989>
##contig=<ID=Scaffold00858,length=134729>
##contig=<ID=Scaffold00859,length=134210>
##contig=<ID=Scaffold00861,length=133033>
##contig=<ID=Scaffold00864,length=131454>
##contig=<ID=Scaffold00865,length=131449>
##contig=<ID=Scaffold00867,length=130724>
##contig=<ID=Scaffold00870,length=129579>
##contig=<ID=Scaffold00875,length=126292>
##contig=<ID=Scaffold00877,length=125211>
##contig=<ID=Scaffold00878,length=125071>
##contig=<ID=Scaffold00885,length=123282>
##contig=<ID=Scaffold00886,length=121824>
##contig=<ID=Scaffold00889,length=120592>
##contig=<ID=Scaffold00890,length=120588>
##contig=<ID=Scaffold00893,length=119487>
##contig=<ID=Scaffold00895,length=116228>
##contig=<ID=Scaffold00896,length=116105>
##contig=<ID=Scaffold00897,length=116023>
##contig=<ID=Scaffold00898,length=115973>
##contig=<ID=Scaffold00899,length=115027>
##contig=<ID=Scaffold00901,length=113740>
##contig=<ID=Scaffold00902,length=113734>
##contig=<ID=Scaffold00909,length=111948>
##contig=<ID=Scaffold00910,length=111250>
##contig=<ID=Scaffold00911,length=110945>
##contig=<ID=Scaffold00912,length=110708>
##contig=<ID=Scaffold00915,length=109250>
##contig=<ID=Scaffold00917,length=109042>
##contig=<ID=Scaffold00919,length=107988>
##contig=<ID=Scaffold00920,length=107765>
##contig=<ID=Scaffold00922,length=107110>
##contig=<ID=Scaffold00927,length=104129>
##contig=<ID=Scaffold00928,length=103995>
##contig=<ID=Scaffold00929,length=103923>
##contig=<ID=Scaffold00930,length=103419>
##contig=<ID=Scaffold00933,length=102870>
##contig=<ID=Scaffold00935,length=101814>
##contig=<ID=Scaffold00936,length=101655>
##contig=<ID=Scaffold00938,length=101413>
##contig=<ID=Scaffold00941,length=100845>
##contig=<ID=Scaffold00948,length=99920>
##contig=<ID=Scaffold00952,length=98650>
##contig=<ID=Scaffold00954,length=97982>
##contig=<ID=Scaffold00958,length=96944>
##contig=<ID=Scaffold00959,length=96501>
##contig=<ID=Scaffold00960,length=96465>
##contig=<ID=Scaffold00963,length=95665>
##contig=<ID=Scaffold00964,length=95616>
##contig=<ID=Scaffold00965,length=95589>
##contig=<ID=Scaffold00967,length=95168>
##contig=<ID=Scaffold00970,length=94363>
##contig=<ID=Scaffold00971,length=94102>
##contig=<ID=Scaffold00974,length=92994>
##contig=<ID=Scaffold00975,length=92771>
##contig=<ID=Scaffold00976,length=92474>
##contig=<ID=Scaffold00977,length=92363>
##contig=<ID=Scaffold00978,length=92166>
##contig=<ID=Scaffold00979,length=92043>
##contig=<ID=Scaffold00982,length=90679>
##contig=<ID=Scaffold00983,length=90568>
##contig=<ID=Scaffold00986,length=89499>
##contig=<ID=Scaffold00989,length=88293>
##contig=<ID=Scaffold00990,length=88117>
##contig=<ID=Scaffold00991,length=87830>
##contig=<ID=Scaffold00992,length=87808>
##contig=<ID=Scaffold00993,length=87477>
##contig=<ID=Scaffold00994,length=87399>
##contig=<ID=Scaffold00995,length=86940>
##contig=<ID=Scaffold00997,length=86761>
##contig=<ID=Scaffold00998,length=86499>
##contig=<ID=Scaffold00999,length=86264>
##contig=<ID=Scaffold01001,length=84548>
##contig=<ID=Scaffold01002,length=84534>
##contig=<ID=Scaffold01003,length=84395>
##contig=<ID=Scaffold01004,length=83580>
##contig=<ID=Scaffold01005,length=83112>
##contig=<ID=Scaffold01006,length=82539>
##contig=<ID=Scaffold01007,length=82528>
##contig=<ID=Scaffold01008,length=82370>
##contig=<ID=Scaffold01009,length=81997>
##contig=<ID=Scaffold01011,length=81928>
##contig=<ID=Scaffold01012,length=81895>
##contig=<ID=Scaffold01015,length=81254>
##contig=<ID=Scaffold01016,length=81155>
##contig=<ID=Scaffold01017,length=81021>
##contig=<ID=Scaffold01018,length=80315>
##contig=<ID=Scaffold01019,length=80259>
##contig=<ID=Scaffold01020,length=80255>
##contig=<ID=Scaffold01021,length=79928>
##contig=<ID=Scaffold01022,length=79502>
##contig=<ID=Scaffold01023,length=79462>
##contig=<ID=Scaffold01024,length=79079>
##contig=<ID=Scaffold01025,length=78834>
##contig=<ID=Scaffold01027,length=78401>
##contig=<ID=Scaffold01028,length=78396>
##contig=<ID=Scaffold01029,length=78352>
##contig=<ID=Scaffold01030,length=78001>
##contig=<ID=Scaffold01031,length=77975>
##contig=<ID=Scaffold01032,length=77933>
##contig=<ID=Scaffold01033,length=77363>
##contig=<ID=Scaffold01035,length=76811>
##contig=<ID=Scaffold01036,length=76517>
##contig=<ID=Scaffold01037,length=76463>
##contig=<ID=Scaffold01039,length=76048>
##contig=<ID=Scaffold01041,length=75690>
##contig=<ID=Scaffold01042,length=75310>
##contig=<ID=Scaffold01043,length=75203>
##contig=<ID=Scaffold01044,length=75025>
##contig=<ID=Scaffold01045,length=74888>
##contig=<ID=Scaffold01046,length=74847>
##contig=<ID=Scaffold01050,length=74404>
##contig=<ID=Scaffold01051,length=74392>
##contig=<ID=Scaffold01052,length=74246>
##contig=<ID=Scaffold01053,length=74192>
##contig=<ID=Scaffold01054,length=74172>
##contig=<ID=Scaffold01055,length=73904>
##contig=<ID=Scaffold01056,length=73839>
##contig=<ID=Scaffold01057,length=73268>
##contig=<ID=Scaffold01060,length=72777>
##contig=<ID=Scaffold01064,length=72270>
##contig=<ID=Scaffold01065,length=72103>
##contig=<ID=Scaffold01066,length=72052>
##contig=<ID=Scaffold01067,length=72015>
##contig=<ID=Scaffold01068,length=71622>
##contig=<ID=Scaffold01069,length=71564>
##contig=<ID=Scaffold01070,length=71555>
##contig=<ID=Scaffold01071,length=70938>
##contig=<ID=Scaffold01072,length=70845>
##contig=<ID=Scaffold01075,length=70257>
##contig=<ID=Scaffold01076,length=69791>
##contig=<ID=Scaffold01077,length=69515>
##contig=<ID=Scaffold01079,length=69405>
##contig=<ID=Scaffold01080,length=69389>
##contig=<ID=Scaffold01081,length=69365>
##contig=<ID=Scaffold01082,length=69301>
##contig=<ID=Scaffold01087,length=68530>
##contig=<ID=Scaffold01088,length=68455>
##contig=<ID=Scaffold01089,length=68443>
##contig=<ID=Scaffold01095,length=67518>
##contig=<ID=Scaffold01096,length=67460>
##contig=<ID=Scaffold01099,length=64875>
##contig=<ID=Scaffold01100,length=64817>
##contig=<ID=Scaffold01101,length=64605>
##contig=<ID=Scaffold01102,length=63900>
##contig=<ID=Scaffold01105,length=63067>
##contig=<ID=Scaffold01106,length=62985>
##contig=<ID=Scaffold01111,length=61597>
##contig=<ID=Scaffold01113,length=61353>
##contig=<ID=Scaffold01115,length=61276>
##contig=<ID=Scaffold01116,length=60762>
##contig=<ID=Scaffold01117,length=60668>
##contig=<ID=Scaffold01118,length=60340>
##contig=<ID=Scaffold01119,length=60243>
##contig=<ID=Scaffold01120,length=59296>
##contig=<ID=Scaffold01121,length=59167>
##contig=<ID=Scaffold01122,length=59051>
##contig=<ID=Scaffold01123,length=58317>
##contig=<ID=Scaffold01124,length=58314>
##contig=<ID=Scaffold01126,length=57972>
##contig=<ID=Scaffold01127,length=57862>
##contig=<ID=Scaffold01128,length=57578>
##contig=<ID=Scaffold01129,length=57283>
##contig=<ID=Scaffold01131,length=56936>
##contig=<ID=Scaffold01132,length=56661>
##contig=<ID=Scaffold01133,length=56350>
##contig=<ID=Scaffold01134,length=56114>
##contig=<ID=Scaffold01136,length=55095>
##contig=<ID=Scaffold01137,length=55070>
##contig=<ID=Scaffold01138,length=54984>
##contig=<ID=Scaffold01140,length=54957>
##contig=<ID=Scaffold01141,length=54912>
##contig=<ID=Scaffold01142,length=54836>
##contig=<ID=Scaffold01143,length=54747>
##contig=<ID=Scaffold01144,length=54614>
##contig=<ID=Scaffold01145,length=54167>
##contig=<ID=Scaffold01147,length=53925>
##contig=<ID=Scaffold01148,length=53698>
##contig=<ID=Scaffold01150,length=53180>
##contig=<ID=Scaffold01151,length=52667>
##contig=<ID=Scaffold01154,length=52400>
##contig=<ID=Scaffold01155,length=52308>
##contig=<ID=Scaffold01157,length=51673>
##contig=<ID=Scaffold01159,length=51004>
##contig=<ID=Scaffold01161,length=50649>
##contig=<ID=Scaffold01162,length=50574>
##contig=<ID=Scaffold01163,length=50427>
##contig=<ID=Scaffold01164,length=50181>
##contig=<ID=Scaffold01165,length=50022>
##contig=<ID=Scaffold01166,length=50016>
##contig=<ID=Scaffold01167,length=49978>
##contig=<ID=Scaffold01168,length=49857>
##contig=<ID=Scaffold01169,length=49856>
##contig=<ID=Scaffold01170,length=49527>
##contig=<ID=Scaffold01171,length=49422>
##contig=<ID=Scaffold01172,length=49039>
##contig=<ID=Scaffold01173,length=49038>
##contig=<ID=Scaffold01176,length=48704>
##contig=<ID=Scaffold01177,length=48689>
##contig=<ID=Scaffold01181,length=48526>
##contig=<ID=Scaffold01182,length=48362>
##contig=<ID=Scaffold01183,length=48322>
##contig=<ID=Scaffold01184,length=48196>
##contig=<ID=Scaffold01185,length=48057>
##contig=<ID=Scaffold01186,length=48024>
##contig=<ID=Scaffold01187,length=47974>
##contig=<ID=Scaffold01189,length=47724>
##contig=<ID=Scaffold01190,length=47721>
##contig=<ID=Scaffold01191,length=47582>
##contig=<ID=Scaffold01192,length=47186>
##contig=<ID=Scaffold01193,length=47184>
##contig=<ID=Scaffold01194,length=47070>
##contig=<ID=Scaffold01196,length=46939>
##contig=<ID=Scaffold01197,length=46697>
##contig=<ID=Scaffold01198,length=46641>
##contig=<ID=Scaffold01199,length=46226>
##contig=<ID=Scaffold01201,length=45732>
##contig=<ID=Scaffold01202,length=45726>
##contig=<ID=Scaffold01203,length=45688>
##contig=<ID=Scaffold01204,length=45576>
##contig=<ID=Scaffold01205,length=45540>
##contig=<ID=Scaffold01207,length=45126>
##contig=<ID=Scaffold01209,length=44891>
##contig=<ID=Scaffold01210,length=44748>
##contig=<ID=Scaffold01211,length=44277>
##contig=<ID=Scaffold01212,length=44073>
##contig=<ID=Scaffold01213,length=44013>
##contig=<ID=Scaffold01215,length=43778>
##contig=<ID=Scaffold01216,length=43772>
##contig=<ID=Scaffold01217,length=43658>
##contig=<ID=Scaffold01218,length=43251>
##contig=<ID=Scaffold01220,length=42596>
##contig=<ID=Scaffold01221,length=42484>
##contig=<ID=Scaffold01224,length=41679>
##contig=<ID=Scaffold01225,length=41618>
##contig=<ID=Scaffold01227,length=41016>
##contig=<ID=Scaffold01228,length=40841>
##contig=<ID=Scaffold01229,length=40830>
##contig=<ID=Scaffold01230,length=40814>
##contig=<ID=Scaffold01231,length=40482>
##contig=<ID=Scaffold01232,length=40378>
##contig=<ID=Scaffold01233,length=40296>
##contig=<ID=Scaffold01237,length=39921>
##contig=<ID=Scaffold01238,length=39635>
##contig=<ID=Scaffold01240,length=39078>
##contig=<ID=Scaffold01241,length=38443>
##contig=<ID=Scaffold01242,length=38234>
##contig=<ID=Scaffold01244,length=37743>
##contig=<ID=Scaffold01245,length=37507>
##contig=<ID=Scaffold01246,length=37375>
##contig=<ID=Scaffold01248,length=37143>
##contig=<ID=Scaffold01250,length=36968>
##contig=<ID=Scaffold01251,length=36931>
##contig=<ID=Scaffold01252,length=36733>
##contig=<ID=Scaffold01253,length=36718>
##contig=<ID=Scaffold01254,length=36569>
##contig=<ID=Scaffold01256,length=36471>
##contig=<ID=Scaffold01258,length=36357>
##contig=<ID=Scaffold01259,length=36078>
##contig=<ID=Scaffold01260,length=35666>
##contig=<ID=Scaffold01263,length=35428>
##contig=<ID=Scaffold01265,length=35388>
##contig=<ID=Scaffold01266,length=34949>
##contig=<ID=Scaffold01268,length=34383>
##contig=<ID=Scaffold01269,length=34058>
##contig=<ID=Scaffold01270,length=34013>
##contig=<ID=Scaffold01272,length=33353>
##contig=<ID=Scaffold01273,length=33326>
##contig=<ID=Scaffold01274,length=33090>
##contig=<ID=Scaffold01276,length=32976>
##contig=<ID=Scaffold01277,length=32970>
##contig=<ID=Scaffold01278,length=32952>
##contig=<ID=Scaffold01279,length=32944>
##contig=<ID=Scaffold01280,length=32864>
##contig=<ID=Scaffold01281,length=32713>
##contig=<ID=Scaffold01282,length=32498>
##contig=<ID=Scaffold01283,length=32497>
##contig=<ID=Scaffold01284,length=32434>
##contig=<ID=Scaffold01286,length=32161>
##contig=<ID=Scaffold01287,length=31990>
##contig=<ID=Scaffold01289,length=31928>
##contig=<ID=Scaffold01290,length=31843>
##contig=<ID=Scaffold01291,length=31734>
##contig=<ID=Scaffold01292,length=31675>
##contig=<ID=Scaffold01293,length=31359>
##contig=<ID=Scaffold01294,length=31252>
##contig=<ID=Scaffold01295,length=30993>
##contig=<ID=Scaffold01296,length=30980>
##contig=<ID=Scaffold01298,length=30759>
##contig=<ID=Scaffold01299,length=30734>
##contig=<ID=Scaffold01300,length=30656>
##contig=<ID=Scaffold01301,length=30604>
##contig=<ID=Scaffold01302,length=30303>
##contig=<ID=Scaffold01303,length=30278>
##contig=<ID=Scaffold01304,length=30242>
##contig=<ID=Scaffold01306,length=30086>
##contig=<ID=Scaffold01307,length=30019>
##contig=<ID=Scaffold01308,length=30011>
##contig=<ID=Scaffold01309,length=29978>
##contig=<ID=Scaffold01310,length=29925>
##contig=<ID=Scaffold01311,length=29766>
##contig=<ID=Scaffold01312,length=29738>
##contig=<ID=Scaffold01313,length=29712>
##contig=<ID=Scaffold01314,length=29628>
##contig=<ID=Scaffold01315,length=29444>
##contig=<ID=Scaffold01316,length=29393>
##contig=<ID=Scaffold01317,length=29292>
##contig=<ID=Scaffold01318,length=29195>
##contig=<ID=Scaffold01319,length=29176>
##contig=<ID=Scaffold01320,length=29160>
##contig=<ID=Scaffold01321,length=29081>
##contig=<ID=Scaffold01322,length=28988>
##contig=<ID=Scaffold01323,length=28986>
##contig=<ID=Scaffold01324,length=28985>
##contig=<ID=Scaffold01326,length=28819>
##contig=<ID=Scaffold01327,length=28813>
##contig=<ID=Scaffold01328,length=28801>
##contig=<ID=Scaffold01329,length=28584>
##contig=<ID=Scaffold01330,length=28468>
##contig=<ID=Scaffold01331,length=28456>
##contig=<ID=Scaffold01332,length=28282>
##contig=<ID=Scaffold01333,length=28253>
##contig=<ID=Scaffold01334,length=28088>
##contig=<ID=Scaffold01335,length=28026>
##contig=<ID=Scaffold01336,length=28020>
##contig=<ID=Scaffold01337,length=27755>
##contig=<ID=Scaffold01338,length=27558>
##contig=<ID=Scaffold01339,length=27456>
##contig=<ID=Scaffold01341,length=27137>
##contig=<ID=Scaffold01342,length=27134>
##contig=<ID=Scaffold01343,length=27051>
##contig=<ID=Scaffold01344,length=27037>
##contig=<ID=Scaffold01345,length=26968>
##contig=<ID=Scaffold01346,length=26944>
##contig=<ID=Scaffold01348,length=26574>
##contig=<ID=Scaffold01349,length=26533>
##contig=<ID=Scaffold01350,length=26475>
##contig=<ID=Scaffold01351,length=26463>
##contig=<ID=Scaffold01352,length=26343>
##contig=<ID=Scaffold01353,length=26251>
##contig=<ID=Scaffold01354,length=26245>
##contig=<ID=Scaffold01355,length=26240>
##contig=<ID=Scaffold01356,length=26167>
##contig=<ID=Scaffold01357,length=26059>
##contig=<ID=Scaffold01358,length=26018>
##contig=<ID=Scaffold01359,length=26008>
##contig=<ID=Scaffold01360,length=25960>
##contig=<ID=Scaffold01361,length=25874>
##contig=<ID=Scaffold01362,length=25795>
##contig=<ID=Scaffold01363,length=25730>
##contig=<ID=Scaffold01364,length=25719>
##contig=<ID=Scaffold01365,length=25579>
##contig=<ID=Scaffold01366,length=25437>
##contig=<ID=Scaffold01367,length=25408>
##contig=<ID=Scaffold01368,length=25355>
##contig=<ID=Scaffold01369,length=25301>
##contig=<ID=Scaffold01370,length=25194>
##contig=<ID=Scaffold01371,length=25189>
##contig=<ID=Scaffold01372,length=25085>
##contig=<ID=Scaffold01373,length=25075>
##contig=<ID=Scaffold01374,length=24854>
##contig=<ID=Scaffold01375,length=24840>
##contig=<ID=Scaffold01376,length=24780>
##contig=<ID=Scaffold01377,length=24674>
##contig=<ID=Scaffold01378,length=24602>
##contig=<ID=Scaffold01379,length=24555>
##contig=<ID=Scaffold01380,length=24541>
##contig=<ID=Scaffold01381,length=24518>
##contig=<ID=Scaffold01383,length=24336>
##contig=<ID=Scaffold01384,length=24330>
##contig=<ID=Scaffold01385,length=24044>
##contig=<ID=Scaffold01386,length=23959>
##contig=<ID=Scaffold01387,length=23782>
##contig=<ID=Scaffold01388,length=23692>
##contig=<ID=Scaffold01389,length=23678>
##contig=<ID=Scaffold01390,length=23572>
##contig=<ID=Scaffold01391,length=23567>
##contig=<ID=Scaffold01392,length=23544>
##contig=<ID=Scaffold01393,length=23516>
##contig=<ID=Scaffold01394,length=23338>
##contig=<ID=Scaffold01395,length=23309>
##contig=<ID=Scaffold01396,length=23308>
##contig=<ID=Scaffold01397,length=23289>
##contig=<ID=Scaffold01398,length=23231>
##contig=<ID=Scaffold01399,length=23173>
##contig=<ID=Scaffold01400,length=23124>
##contig=<ID=Scaffold01401,length=23122>
##contig=<ID=Scaffold01402,length=23105>
##contig=<ID=Scaffold01403,length=23051>
##contig=<ID=Scaffold01404,length=22995>
##contig=<ID=Scaffold01405,length=22976>
##contig=<ID=Scaffold01407,length=22917>
##contig=<ID=Scaffold01409,length=22894>
##contig=<ID=Scaffold01410,length=22809>
##contig=<ID=Scaffold01411,length=22803>
##contig=<ID=Scaffold01412,length=22780>
##contig=<ID=Scaffold01413,length=22767>
##contig=<ID=Scaffold01414,length=22710>
##contig=<ID=Scaffold01416,length=22678>
##contig=<ID=Scaffold01417,length=22665>
##contig=<ID=Scaffold01418,length=22632>
##contig=<ID=Scaffold01419,length=22624>
##contig=<ID=Scaffold01420,length=22603>
##contig=<ID=Scaffold01421,length=22602>
##contig=<ID=Scaffold01422,length=22561>
##contig=<ID=Scaffold01423,length=22497>
##contig=<ID=Scaffold01424,length=22328>
##contig=<ID=Scaffold01425,length=22316>
##contig=<ID=Scaffold01427,length=22086>
##contig=<ID=Scaffold01428,length=22070>
##contig=<ID=Scaffold01429,length=22005>
##contig=<ID=Scaffold01430,length=21756>
##contig=<ID=Scaffold01431,length=21683>
##contig=<ID=Scaffold01432,length=21658>
##contig=<ID=Scaffold01433,length=21644>
##contig=<ID=Scaffold01434,length=21564>
##contig=<ID=Scaffold01435,length=21463>
##contig=<ID=Scaffold01436,length=21388>
##contig=<ID=Scaffold01437,length=21367>
##contig=<ID=Scaffold01438,length=21340>
##contig=<ID=Scaffold01440,length=21253>
##contig=<ID=Scaffold01441,length=21249>
##contig=<ID=Scaffold01442,length=21196>
##contig=<ID=Scaffold01443,length=21178>
##contig=<ID=Scaffold01444,length=21169>
##contig=<ID=Scaffold01447,length=20647>
##contig=<ID=Scaffold01448,length=20549>
##contig=<ID=Scaffold01449,length=20542>
##contig=<ID=Scaffold01450,length=20522>
##contig=<ID=Scaffold01451,length=20422>
##contig=<ID=Scaffold01452,length=20404>
##contig=<ID=Scaffold01454,length=20368>
##contig=<ID=Scaffold01455,length=20363>
##contig=<ID=Scaffold01456,length=20334>
##contig=<ID=Scaffold01457,length=20305>
##contig=<ID=Scaffold01458,length=20220>
##contig=<ID=Scaffold01459,length=20183>
##contig=<ID=Scaffold01460,length=20180>
##contig=<ID=Scaffold01461,length=20169>
##contig=<ID=Scaffold01462,length=20166>
##contig=<ID=Scaffold01463,length=20162>
##contig=<ID=Scaffold01465,length=20023>
##contig=<ID=Scaffold01466,length=20019>
##contig=<ID=Scaffold01467,length=19963>
##contig=<ID=Scaffold01469,length=19885>
##contig=<ID=Scaffold01471,length=19708>
##contig=<ID=Scaffold01472,length=19665>
##contig=<ID=Scaffold01473,length=19582>
##contig=<ID=Scaffold01474,length=19550>
##contig=<ID=Scaffold01475,length=19422>
##contig=<ID=Scaffold01476,length=19407>
##contig=<ID=Scaffold01477,length=19403>
##contig=<ID=Scaffold01479,length=19353>
##contig=<ID=Scaffold01480,length=19286>
##contig=<ID=Scaffold01481,length=19286>
##contig=<ID=Scaffold01482,length=19265>
##contig=<ID=Scaffold01483,length=19258>
##contig=<ID=Scaffold01484,length=19241>
##contig=<ID=Scaffold01485,length=19203>
##contig=<ID=Scaffold01486,length=19186>
##contig=<ID=Scaffold01487,length=19177>
##contig=<ID=Scaffold01488,length=19164>
##contig=<ID=Scaffold01489,length=19147>
##contig=<ID=Scaffold01490,length=19144>
##contig=<ID=Scaffold01491,length=19083>
##contig=<ID=Scaffold01492,length=19066>
##contig=<ID=Scaffold01494,length=18984>
##contig=<ID=Scaffold01495,length=18926>
##contig=<ID=Scaffold01497,length=18865>
##contig=<ID=Scaffold01498,length=18837>
##contig=<ID=Scaffold01499,length=18824>
##contig=<ID=Scaffold01500,length=18813>
##contig=<ID=Scaffold01501,length=18811>
##contig=<ID=Scaffold01502,length=18746>
##contig=<ID=Scaffold01503,length=18711>
##contig=<ID=Scaffold01504,length=18711>
##contig=<ID=Scaffold01505,length=18672>
##contig=<ID=Scaffold01507,length=18649>
##contig=<ID=Scaffold01508,length=18605>
##contig=<ID=Scaffold01509,length=18570>
##contig=<ID=Scaffold01510,length=18439>
##contig=<ID=Scaffold01511,length=18365>
##contig=<ID=Scaffold01512,length=18335>
##contig=<ID=Scaffold01513,length=18319>
##contig=<ID=Scaffold01514,length=18303>
##contig=<ID=Scaffold01515,length=18269>
##contig=<ID=Scaffold01516,length=18260>
##contig=<ID=Scaffold01517,length=18253>
##contig=<ID=Scaffold01518,length=18229>
##contig=<ID=Scaffold01519,length=18204>
##contig=<ID=Scaffold01520,length=18043>
##contig=<ID=Scaffold01521,length=17996>
##contig=<ID=Scaffold01522,length=17985>
##contig=<ID=Scaffold01524,length=17960>
##contig=<ID=Scaffold01525,length=17946>
##contig=<ID=Scaffold01526,length=17935>
##contig=<ID=Scaffold01527,length=17931>
##contig=<ID=Scaffold01528,length=17912>
##contig=<ID=Scaffold01529,length=17868>
##contig=<ID=Scaffold01530,length=17845>
##contig=<ID=Scaffold01531,length=17825>
##contig=<ID=Scaffold01532,length=17817>
##contig=<ID=Scaffold01533,length=17811>
##contig=<ID=Scaffold01534,length=17794>
##contig=<ID=Scaffold01535,length=17790>
##contig=<ID=Scaffold01536,length=17789>
##contig=<ID=Scaffold01537,length=17778>
##contig=<ID=Scaffold01538,length=17773>
##contig=<ID=Scaffold01539,length=17744>
##contig=<ID=Scaffold01540,length=17686>
##contig=<ID=Scaffold01541,length=17670>
##contig=<ID=Scaffold01542,length=17665>
##contig=<ID=Scaffold01543,length=17651>
##contig=<ID=Scaffold01545,length=17605>
##contig=<ID=Scaffold01546,length=17567>
##contig=<ID=Scaffold01547,length=17557>
##contig=<ID=Scaffold01548,length=17544>
##contig=<ID=Scaffold01549,length=17537>
##contig=<ID=Scaffold01550,length=17483>
##contig=<ID=Scaffold01552,length=17462>
##contig=<ID=Scaffold01553,length=17460>
##contig=<ID=Scaffold01554,length=17428>
##contig=<ID=Scaffold01555,length=17418>
##contig=<ID=Scaffold01556,length=17406>
##contig=<ID=Scaffold01557,length=17382>
##contig=<ID=Scaffold01558,length=17363>
##contig=<ID=Scaffold01559,length=17353>
##contig=<ID=Scaffold01560,length=17336>
##contig=<ID=Scaffold01561,length=17297>
##contig=<ID=Scaffold01562,length=17273>
##contig=<ID=Scaffold01563,length=17265>
##contig=<ID=Scaffold01564,length=17263>
##contig=<ID=Scaffold01565,length=17251>
##contig=<ID=Scaffold01566,length=17234>
##contig=<ID=Scaffold01567,length=17233>
##contig=<ID=Scaffold01568,length=17216>
##contig=<ID=Scaffold01570,length=17208>
##contig=<ID=Scaffold01571,length=17169>
##contig=<ID=Scaffold01572,length=17168>
##contig=<ID=Scaffold01573,length=17143>
##contig=<ID=Scaffold01575,length=17061>
##contig=<ID=Scaffold01576,length=17060>
##contig=<ID=Scaffold01577,length=17029>
##contig=<ID=Scaffold01578,length=17009>
##contig=<ID=Scaffold01579,length=17001>
##contig=<ID=Scaffold01580,length=16990>
##contig=<ID=Scaffold01581,length=16986>
##contig=<ID=Scaffold01582,length=16983>
##contig=<ID=Scaffold01583,length=16977>
##contig=<ID=Scaffold01584,length=16977>
##contig=<ID=Scaffold01585,length=16965>
##contig=<ID=Scaffold01586,length=16961>
##contig=<ID=Scaffold01587,length=16950>
##contig=<ID=Scaffold01588,length=16910>
##contig=<ID=Scaffold01589,length=16898>
##contig=<ID=Scaffold01590,length=16891>
##contig=<ID=Scaffold01591,length=16888>
##contig=<ID=Scaffold01592,length=16873>
##contig=<ID=Scaffold01593,length=16858>
##contig=<ID=Scaffold01594,length=16844>
##contig=<ID=Scaffold01595,length=16829>
##contig=<ID=Scaffold01596,length=16812>
##contig=<ID=Scaffold01597,length=16811>
##contig=<ID=Scaffold01599,length=16803>
##contig=<ID=Scaffold01600,length=16793>
##contig=<ID=Scaffold01601,length=16727>
##contig=<ID=Scaffold01602,length=16715>
##contig=<ID=Scaffold01603,length=16696>
##contig=<ID=Scaffold01604,length=16695>
##contig=<ID=Scaffold01605,length=16646>
##contig=<ID=Scaffold01607,length=16638>
##contig=<ID=Scaffold01608,length=16631>
##contig=<ID=Scaffold01610,length=16606>
##contig=<ID=Scaffold01611,length=16559>
##contig=<ID=Scaffold01612,length=16551>
##contig=<ID=Scaffold01613,length=16510>
##contig=<ID=Scaffold01614,length=16508>
##contig=<ID=Scaffold01615,length=16471>
##contig=<ID=Scaffold01616,length=16457>
##contig=<ID=Scaffold01617,length=16448>
##contig=<ID=Scaffold01618,length=16447>
##contig=<ID=Scaffold01619,length=16422>
##contig=<ID=Scaffold01620,length=16408>
##contig=<ID=Scaffold01621,length=16399>
##contig=<ID=Scaffold01622,length=16398>
##contig=<ID=Scaffold01623,length=16394>
##contig=<ID=Scaffold01624,length=16390>
##contig=<ID=Scaffold01625,length=16381>
##contig=<ID=Scaffold01626,length=16369>
##contig=<ID=Scaffold01627,length=16367>
##contig=<ID=Scaffold01628,length=16311>
##contig=<ID=Scaffold01629,length=16300>
##contig=<ID=Scaffold01630,length=16290>
##contig=<ID=Scaffold01631,length=16224>
##contig=<ID=Scaffold01632,length=16221>
##contig=<ID=Scaffold01633,length=16207>
##contig=<ID=Scaffold01634,length=16201>
##contig=<ID=Scaffold01636,length=16182>
##contig=<ID=Scaffold01637,length=16173>
##contig=<ID=Scaffold01638,length=16158>
##contig=<ID=Scaffold01639,length=16142>
##contig=<ID=Scaffold01640,length=16101>
##contig=<ID=Scaffold01641,length=16068>
##contig=<ID=Scaffold01642,length=16065>
##contig=<ID=Scaffold01643,length=16065>
##contig=<ID=Scaffold01644,length=16049>
##contig=<ID=Scaffold01645,length=16020>
##contig=<ID=Scaffold01646,length=16004>
##contig=<ID=Scaffold01647,length=15992>
##contig=<ID=Scaffold01648,length=15962>
##contig=<ID=Scaffold01649,length=15956>
##contig=<ID=Scaffold01650,length=15936>
##contig=<ID=Scaffold01651,length=15930>
##contig=<ID=Scaffold01652,length=15921>
##contig=<ID=Scaffold01653,length=15907>
##contig=<ID=Scaffold01654,length=15899>
##contig=<ID=Scaffold01655,length=15866>
##contig=<ID=Scaffold01656,length=15856>
##contig=<ID=Scaffold01657,length=15831>
##contig=<ID=Scaffold01658,length=15827>
##contig=<ID=Scaffold01659,length=15817>
##contig=<ID=Scaffold01660,length=15778>
##contig=<ID=Scaffold01661,length=15747>
##contig=<ID=Scaffold01662,length=15714>
##contig=<ID=Scaffold01663,length=15689>
##contig=<ID=Scaffold01664,length=15687>
##contig=<ID=Scaffold01665,length=15675>
##contig=<ID=Scaffold01666,length=15673>
##contig=<ID=Scaffold01667,length=15667>
##contig=<ID=Scaffold01668,length=15663>
##contig=<ID=Scaffold01669,length=15648>
##contig=<ID=Scaffold01670,length=15633>
##contig=<ID=Scaffold01671,length=15606>
##contig=<ID=Scaffold01672,length=15595>
##contig=<ID=Scaffold01673,length=15481>
##contig=<ID=Scaffold01674,length=15453>
##contig=<ID=Scaffold01675,length=15434>
##contig=<ID=Scaffold01676,length=15431>
##contig=<ID=Scaffold01677,length=15429>
##contig=<ID=Scaffold01678,length=15403>
##contig=<ID=Scaffold01679,length=15357>
##contig=<ID=Scaffold01680,length=15345>
##contig=<ID=Scaffold01681,length=15307>
##contig=<ID=Scaffold01682,length=15307>
##contig=<ID=Scaffold01683,length=15292>
##contig=<ID=Scaffold01684,length=15288>
##contig=<ID=Scaffold01685,length=15281>
##contig=<ID=Scaffold01686,length=15279>
##contig=<ID=Scaffold01687,length=15272>
##contig=<ID=Scaffold01688,length=15265>
##contig=<ID=Scaffold01689,length=15264>
##contig=<ID=Scaffold01690,length=15255>
##contig=<ID=Scaffold01691,length=15250>
##contig=<ID=Scaffold01692,length=15233>
##contig=<ID=Scaffold01693,length=15220>
##contig=<ID=Scaffold01694,length=15193>
##contig=<ID=Scaffold01695,length=15177>
##contig=<ID=Scaffold01696,length=15168>
##contig=<ID=Scaffold01697,length=15163>
##contig=<ID=Scaffold01698,length=15143>
##contig=<ID=Scaffold01699,length=15142>
##contig=<ID=Scaffold01700,length=15106>
##contig=<ID=Scaffold01701,length=15091>
##contig=<ID=Scaffold01703,length=15065>
##contig=<ID=Scaffold01704,length=15049>
##contig=<ID=Scaffold01705,length=15042>
##contig=<ID=Scaffold01706,length=15039>
##contig=<ID=Scaffold01707,length=15038>
##contig=<ID=Scaffold01708,length=15018>
##contig=<ID=Scaffold01709,length=15013>
##contig=<ID=Scaffold01710,length=15011>
##contig=<ID=Scaffold01711,length=14997>
##contig=<ID=Scaffold01712,length=14988>
##contig=<ID=Scaffold01713,length=14947>
##contig=<ID=Scaffold01714,length=14946>
##contig=<ID=Scaffold01715,length=14938>
##contig=<ID=Scaffold01716,length=14924>
##contig=<ID=Scaffold01717,length=14907>
##contig=<ID=Scaffold01718,length=14902>
##contig=<ID=Scaffold01719,length=14886>
##contig=<ID=Scaffold01720,length=14885>
##contig=<ID=Scaffold01721,length=14874>
##contig=<ID=Scaffold01722,length=14856>
##contig=<ID=Scaffold01723,length=14851>
##contig=<ID=Scaffold01724,length=14847>
##contig=<ID=Scaffold01725,length=14841>
##contig=<ID=Scaffold01726,length=14825>
##contig=<ID=Scaffold01727,length=14822>
##contig=<ID=Scaffold01728,length=14819>
##contig=<ID=Scaffold01730,length=14787>
##contig=<ID=Scaffold01731,length=14771>
##contig=<ID=Scaffold01732,length=14755>
##contig=<ID=Scaffold01733,length=14691>
##contig=<ID=Scaffold01734,length=14689>
##contig=<ID=Scaffold01735,length=14684>
##contig=<ID=Scaffold01736,length=14674>
##contig=<ID=Scaffold01737,length=14662>
##contig=<ID=Scaffold01738,length=14638>
##contig=<ID=Scaffold01739,length=14636>
##contig=<ID=Scaffold01740,length=14613>
##contig=<ID=Scaffold01741,length=14608>
##contig=<ID=Scaffold01743,length=14598>
##contig=<ID=Scaffold01744,length=14592>
##contig=<ID=Scaffold01745,length=14577>
##contig=<ID=Scaffold01746,length=14555>
##contig=<ID=Scaffold01747,length=14526>
##contig=<ID=Scaffold01748,length=14525>
##contig=<ID=Scaffold01749,length=14518>
##contig=<ID=Scaffold01750,length=14459>
##contig=<ID=Scaffold01751,length=14454>
##contig=<ID=Scaffold01752,length=14443>
##contig=<ID=Scaffold01753,length=14438>
##contig=<ID=Scaffold01754,length=14432>
##contig=<ID=Scaffold01755,length=14429>
##contig=<ID=Scaffold01756,length=14398>
##contig=<ID=Scaffold01757,length=14380>
##contig=<ID=Scaffold01758,length=14372>
##contig=<ID=Scaffold01760,length=14365>
##contig=<ID=Scaffold01761,length=14353>
##contig=<ID=Scaffold01762,length=14297>
##contig=<ID=Scaffold01763,length=14293>
##contig=<ID=Scaffold01764,length=14280>
##contig=<ID=Scaffold01765,length=14273>
##contig=<ID=Scaffold01766,length=14260>
##contig=<ID=Scaffold01767,length=14235>
##contig=<ID=Scaffold01768,length=14209>
##contig=<ID=Scaffold01769,length=14207>
##contig=<ID=Scaffold01770,length=14171>
##contig=<ID=Scaffold01771,length=14143>
##contig=<ID=Scaffold01772,length=14127>
##contig=<ID=Scaffold01773,length=14121>
##contig=<ID=Scaffold01774,length=14113>
##contig=<ID=Scaffold01775,length=14089>
##contig=<ID=Scaffold01776,length=14083>
##contig=<ID=Scaffold01777,length=14082>
##contig=<ID=Scaffold01778,length=14057>
##contig=<ID=Scaffold01779,length=14056>
##contig=<ID=Scaffold01780,length=14052>
##contig=<ID=Scaffold01781,length=14050>
##contig=<ID=Scaffold01782,length=14037>
##contig=<ID=Scaffold01783,length=14013>
##contig=<ID=Scaffold01784,length=13998>
##contig=<ID=Scaffold01785,length=13995>
##contig=<ID=Scaffold01786,length=13994>
##contig=<ID=Scaffold01787,length=13980>
##contig=<ID=Scaffold01788,length=13974>
##contig=<ID=Scaffold01789,length=13947>
##contig=<ID=Scaffold01790,length=13923>
##contig=<ID=Scaffold01791,length=13872>
##contig=<ID=Scaffold01792,length=13870>
##contig=<ID=Scaffold01793,length=13862>
##contig=<ID=Scaffold01794,length=13850>
##contig=<ID=Scaffold01795,length=13845>
##contig=<ID=Scaffold01796,length=13844>
##contig=<ID=Scaffold01797,length=13842>
##contig=<ID=Scaffold01798,length=13839>
##contig=<ID=Scaffold01799,length=13830>
##contig=<ID=Scaffold01800,length=13826>
##contig=<ID=Scaffold01801,length=13825>
##contig=<ID=Scaffold01802,length=13800>
##contig=<ID=Scaffold01803,length=13793>
##contig=<ID=Scaffold01804,length=13778>
##contig=<ID=Scaffold01805,length=13772>
##contig=<ID=Scaffold01806,length=13769>
##contig=<ID=Scaffold01807,length=13737>
##contig=<ID=Scaffold01808,length=13722>
##contig=<ID=Scaffold01809,length=13713>
##contig=<ID=Scaffold01810,length=13674>
##contig=<ID=Scaffold01811,length=13664>
##contig=<ID=Scaffold01812,length=13627>
##contig=<ID=Scaffold01813,length=13600>
##contig=<ID=Scaffold01814,length=13586>
##contig=<ID=Scaffold01815,length=13574>
##contig=<ID=Scaffold01816,length=13572>
##contig=<ID=Scaffold01817,length=13570>
##contig=<ID=Scaffold01818,length=13560>
##contig=<ID=Scaffold01819,length=13556>
##contig=<ID=Scaffold01820,length=13529>
##contig=<ID=Scaffold01821,length=13524>
##contig=<ID=Scaffold01823,length=13520>
##contig=<ID=Scaffold01824,length=13506>
##contig=<ID=Scaffold01825,length=13500>
##contig=<ID=Scaffold01826,length=13487>
##contig=<ID=Scaffold01827,length=13485>
##contig=<ID=Scaffold01828,length=13473>
##contig=<ID=Scaffold01829,length=13457>
##contig=<ID=Scaffold01830,length=13452>
##contig=<ID=Scaffold01831,length=13451>
##contig=<ID=Scaffold01832,length=13448>
##contig=<ID=Scaffold01833,length=13447>
##contig=<ID=Scaffold01834,length=13404>
##contig=<ID=Scaffold01835,length=13384>
##contig=<ID=Scaffold01836,length=13384>
##contig=<ID=Scaffold01838,length=13363>
##contig=<ID=Scaffold01839,length=13357>
##contig=<ID=Scaffold01840,length=13297>
##contig=<ID=Scaffold01841,length=13295>
##contig=<ID=Scaffold01842,length=13279>
##contig=<ID=Scaffold01843,length=13267>
##contig=<ID=Scaffold01844,length=13234>
##contig=<ID=Scaffold01845,length=13226>
##contig=<ID=Scaffold01846,length=13221>
##contig=<ID=Scaffold01847,length=13219>
##contig=<ID=Scaffold01848,length=13213>
##contig=<ID=Scaffold01849,length=13181>
##contig=<ID=Scaffold01850,length=13157>
##contig=<ID=Scaffold01851,length=13144>
##contig=<ID=Scaffold01852,length=13129>
##contig=<ID=Scaffold01853,length=13114>
##contig=<ID=Scaffold01854,length=13114>
##contig=<ID=Scaffold01855,length=13110>
##contig=<ID=Scaffold01856,length=13106>
##contig=<ID=Scaffold01857,length=13093>
##contig=<ID=Scaffold01858,length=13092>
##contig=<ID=Scaffold01859,length=13087>
##contig=<ID=Scaffold01860,length=13077>
##contig=<ID=Scaffold01861,length=13076>
##contig=<ID=Scaffold01862,length=13055>
##contig=<ID=Scaffold01863,length=13035>
##contig=<ID=Scaffold01865,length=13015>
##contig=<ID=Scaffold01868,length=13000>
##contig=<ID=Scaffold01869,length=12999>
##contig=<ID=Scaffold01870,length=12994>
##contig=<ID=Scaffold01871,length=12983>
##contig=<ID=Scaffold01872,length=12978>
##contig=<ID=Scaffold01873,length=12952>
##contig=<ID=Scaffold01874,length=12952>
##contig=<ID=Scaffold01875,length=12950>
##contig=<ID=Scaffold01876,length=12937>
##contig=<ID=Scaffold01878,length=12899>
##contig=<ID=Scaffold01879,length=12873>
##contig=<ID=Scaffold01880,length=12852>
##contig=<ID=Scaffold01882,length=12829>
##contig=<ID=Scaffold01883,length=12812>
##contig=<ID=Scaffold01885,length=12799>
##contig=<ID=Scaffold01886,length=12795>
##contig=<ID=Scaffold01887,length=12793>
##contig=<ID=Scaffold01888,length=12790>
##contig=<ID=Scaffold01889,length=12781>
##contig=<ID=Scaffold01890,length=12758>
##contig=<ID=Scaffold01891,length=12750>
##contig=<ID=Scaffold01892,length=12732>
##contig=<ID=Scaffold01893,length=12729>
##contig=<ID=Scaffold01894,length=12707>
##contig=<ID=Scaffold01895,length=12667>
##contig=<ID=Scaffold01896,length=12642>
##contig=<ID=Scaffold01897,length=12628>
##contig=<ID=Scaffold01898,length=12621>
##contig=<ID=Scaffold01900,length=12578>
##contig=<ID=Scaffold01901,length=12577>
##contig=<ID=Scaffold01902,length=12561>
##contig=<ID=Scaffold01903,length=12555>
##contig=<ID=Scaffold01904,length=12536>
##contig=<ID=Scaffold01905,length=12520>
##contig=<ID=Scaffold01906,length=12516>
##contig=<ID=Scaffold01907,length=12514>
##contig=<ID=Scaffold01908,length=12497>
##contig=<ID=Scaffold01909,length=12488>
##contig=<ID=Scaffold01910,length=12473>
##contig=<ID=Scaffold01911,length=12470>
##contig=<ID=Scaffold01912,length=12466>
##contig=<ID=Scaffold01913,length=12449>
##contig=<ID=Scaffold01914,length=12447>
##contig=<ID=Scaffold01915,length=12442>
##contig=<ID=Scaffold01916,length=12441>
##contig=<ID=Scaffold01917,length=12410>
##contig=<ID=Scaffold01918,length=12408>
##contig=<ID=Scaffold01919,length=12390>
##contig=<ID=Scaffold01920,length=12373>
##contig=<ID=Scaffold01921,length=12352>
##contig=<ID=Scaffold01922,length=12344>
##contig=<ID=Scaffold01923,length=12343>
##contig=<ID=Scaffold01924,length=12342>
##contig=<ID=Scaffold01925,length=12335>
##contig=<ID=Scaffold01926,length=12332>
##contig=<ID=Scaffold01927,length=12312>
##contig=<ID=Scaffold01928,length=12309>
##contig=<ID=Scaffold01929,length=12300>
##contig=<ID=Scaffold01930,length=12296>
##contig=<ID=Scaffold01931,length=12259>
##contig=<ID=Scaffold01932,length=12236>
##contig=<ID=Scaffold01933,length=12209>
##contig=<ID=Scaffold01934,length=12198>
##contig=<ID=Scaffold01935,length=12191>
##contig=<ID=Scaffold01936,length=12190>
##contig=<ID=Scaffold01937,length=12153>
##contig=<ID=Scaffold01938,length=12147>
##contig=<ID=Scaffold01939,length=12137>
##contig=<ID=Scaffold01940,length=12105>
##contig=<ID=Scaffold01941,length=12103>
##contig=<ID=Scaffold01943,length=12101>
##contig=<ID=Scaffold01944,length=12088>
##contig=<ID=Scaffold01945,length=12081>
##contig=<ID=Scaffold01946,length=12034>
##contig=<ID=Scaffold01947,length=12028>
##contig=<ID=Scaffold01948,length=12019>
##contig=<ID=Scaffold01949,length=12019>
##contig=<ID=Scaffold01950,length=12016>
##contig=<ID=Scaffold01951,length=11998>
##contig=<ID=Scaffold01952,length=11995>
##contig=<ID=Scaffold01953,length=11973>
##contig=<ID=Scaffold01954,length=11965>
##contig=<ID=Scaffold01955,length=11964>
##contig=<ID=Scaffold01956,length=11950>
##contig=<ID=Scaffold01957,length=11944>
##contig=<ID=Scaffold01958,length=11935>
##contig=<ID=Scaffold01959,length=11922>
##contig=<ID=Scaffold01960,length=11912>
##contig=<ID=Scaffold01961,length=11903>
##contig=<ID=Scaffold01962,length=11898>
##contig=<ID=Scaffold01963,length=11882>
##contig=<ID=Scaffold01964,length=11870>
##contig=<ID=Scaffold01965,length=11852>
##contig=<ID=Scaffold01966,length=11846>
##contig=<ID=Scaffold01967,length=11831>
##contig=<ID=Scaffold01968,length=11826>
##contig=<ID=Scaffold01969,length=11796>
##contig=<ID=Scaffold01970,length=11782>
##contig=<ID=Scaffold01971,length=11781>
##contig=<ID=Scaffold01972,length=11781>
##contig=<ID=Scaffold01973,length=11776>
##contig=<ID=Scaffold01974,length=11768>
##contig=<ID=Scaffold01975,length=11748>
##contig=<ID=Scaffold01976,length=11744>
##contig=<ID=Scaffold01979,length=11717>
##contig=<ID=Scaffold01980,length=11714>
##contig=<ID=Scaffold01981,length=11714>
##contig=<ID=Scaffold01982,length=11707>
##contig=<ID=Scaffold01983,length=11676>
##contig=<ID=Scaffold01984,length=11674>
##contig=<ID=Scaffold01986,length=11650>
##contig=<ID=Scaffold01987,length=11639>
##contig=<ID=Scaffold01988,length=11630>
##contig=<ID=Scaffold01989,length=11616>
##contig=<ID=Scaffold01990,length=11615>
##contig=<ID=Scaffold01991,length=11614>
##contig=<ID=Scaffold01992,length=11587>
##contig=<ID=Scaffold01993,length=11581>
##contig=<ID=Scaffold01994,length=11581>
##contig=<ID=Scaffold01995,length=11578>
##contig=<ID=Scaffold01997,length=11563>
##contig=<ID=Scaffold01998,length=11559>
##contig=<ID=Scaffold01999,length=11553>
##contig=<ID=Scaffold02000,length=11542>
##contig=<ID=Scaffold02001,length=11525>
##contig=<ID=Scaffold02002,length=11519>
##contig=<ID=Scaffold02003,length=11510>
##contig=<ID=Scaffold02004,length=11501>
##contig=<ID=Scaffold02005,length=11498>
##contig=<ID=Scaffold02006,length=11484>
##contig=<ID=Scaffold02007,length=11483>
##contig=<ID=Scaffold02008,length=11459>
##contig=<ID=Scaffold02009,length=11447>
##contig=<ID=Scaffold02010,length=11446>
##contig=<ID=Scaffold02011,length=11418>
##contig=<ID=Scaffold02012,length=11418>
##contig=<ID=Scaffold02013,length=11412>
##contig=<ID=Scaffold02014,length=11411>
##contig=<ID=Scaffold02015,length=11399>
##contig=<ID=Scaffold02016,length=11391>
##contig=<ID=Scaffold02017,length=11387>
##contig=<ID=Scaffold02018,length=11345>
##contig=<ID=Scaffold02019,length=11332>
##contig=<ID=Scaffold02020,length=11269>
##contig=<ID=Scaffold02021,length=11260>
##contig=<ID=Scaffold02022,length=11257>
##contig=<ID=Scaffold02023,length=11241>
##contig=<ID=Scaffold02024,length=11241>
##contig=<ID=Scaffold02025,length=11233>
##contig=<ID=Scaffold02026,length=11231>
##contig=<ID=Scaffold02028,length=11205>
##contig=<ID=Scaffold02029,length=11191>
##contig=<ID=Scaffold02030,length=11190>
##contig=<ID=Scaffold02031,length=11185>
##contig=<ID=Scaffold02032,length=11181>
##contig=<ID=Scaffold02033,length=11175>
##contig=<ID=Scaffold02034,length=11153>
##contig=<ID=Scaffold02035,length=11150>
##contig=<ID=Scaffold02036,length=11143>
##contig=<ID=Scaffold02038,length=11124>
##contig=<ID=Scaffold02039,length=11120>
##contig=<ID=Scaffold02041,length=11096>
##contig=<ID=Scaffold02042,length=11040>
##contig=<ID=Scaffold02043,length=11033>
##contig=<ID=Scaffold02045,length=11032>
##contig=<ID=Scaffold02046,length=11027>
##contig=<ID=Scaffold02047,length=11023>
##contig=<ID=Scaffold02048,length=11022>
##contig=<ID=Scaffold02049,length=11022>
##contig=<ID=Scaffold02050,length=11006>
##contig=<ID=Scaffold02051,length=10970>
##contig=<ID=Scaffold02052,length=10969>
##contig=<ID=Scaffold02053,length=10962>
##contig=<ID=Scaffold02054,length=10953>
##contig=<ID=Scaffold02055,length=10950>
##contig=<ID=Scaffold02056,length=10936>
##contig=<ID=Scaffold02057,length=10927>
##contig=<ID=Scaffold02058,length=10926>
##contig=<ID=Scaffold02059,length=10922>
##contig=<ID=Scaffold02060,length=10914>
##contig=<ID=Scaffold02061,length=10911>
##contig=<ID=Scaffold02062,length=10906>
##contig=<ID=Scaffold02063,length=10870>
##contig=<ID=Scaffold02064,length=10856>
##contig=<ID=Scaffold02065,length=10856>
##contig=<ID=Scaffold02066,length=10845>
##contig=<ID=Scaffold02067,length=10835>
##contig=<ID=Scaffold02068,length=10819>
##contig=<ID=Scaffold02069,length=10818>
##contig=<ID=Scaffold02070,length=10816>
##contig=<ID=Scaffold02073,length=10780>
##contig=<ID=Scaffold02074,length=10776>
##contig=<ID=Scaffold02075,length=10768>
##contig=<ID=Scaffold02076,length=10766>
##contig=<ID=Scaffold02077,length=10759>
##contig=<ID=Scaffold02078,length=10749>
##contig=<ID=Scaffold02079,length=10737>
##contig=<ID=Scaffold02080,length=10711>
##contig=<ID=Scaffold02081,length=10708>
##contig=<ID=Scaffold02082,length=10706>
##contig=<ID=Scaffold02083,length=10681>
##contig=<ID=Scaffold02084,length=10672>
##contig=<ID=Scaffold02085,length=10666>
##contig=<ID=Scaffold02087,length=10650>
##contig=<ID=Scaffold02088,length=10619>
##contig=<ID=Scaffold02089,length=10608>
##contig=<ID=Scaffold02091,length=10564>
##contig=<ID=Scaffold02092,length=10552>
##contig=<ID=Scaffold02093,length=10549>
##contig=<ID=Scaffold02094,length=10516>
##contig=<ID=Scaffold02095,length=10506>
##contig=<ID=Scaffold02096,length=10487>
##contig=<ID=Scaffold02097,length=10482>
##contig=<ID=Scaffold02098,length=10477>
##contig=<ID=Scaffold02100,length=10449>
##contig=<ID=Scaffold02101,length=10441>
##contig=<ID=Scaffold02102,length=10440>
##contig=<ID=Scaffold02103,length=10437>
##contig=<ID=Scaffold02104,length=10418>
##contig=<ID=Scaffold02105,length=10403>
##contig=<ID=Scaffold02107,length=10385>
##contig=<ID=Scaffold02108,length=10374>
##contig=<ID=Scaffold02109,length=10373>
##contig=<ID=Scaffold02110,length=10371>
##contig=<ID=Scaffold02111,length=10370>
##contig=<ID=Scaffold02112,length=10368>
##contig=<ID=Scaffold02113,length=10349>
##contig=<ID=Scaffold02114,length=10336>
##contig=<ID=Scaffold02115,length=10251>
##contig=<ID=Scaffold02116,length=10241>
##contig=<ID=Scaffold02117,length=10232>
##contig=<ID=Scaffold02118,length=10213>
##contig=<ID=Scaffold02119,length=10210>
##contig=<ID=Scaffold02121,length=10187>
##contig=<ID=Scaffold02122,length=10183>
##contig=<ID=Scaffold02123,length=10174>
##contig=<ID=Scaffold02124,length=10171>
##contig=<ID=Scaffold02125,length=10161>
##contig=<ID=Scaffold02126,length=10157>
##contig=<ID=Scaffold02127,length=10148>
##contig=<ID=Scaffold02128,length=10136>
##contig=<ID=Scaffold02129,length=10121>
##contig=<ID=Scaffold02130,length=10099>
##contig=<ID=Scaffold02131,length=10093>
##contig=<ID=Scaffold02132,length=10086>
##contig=<ID=Scaffold02133,length=10063>
##contig=<ID=Scaffold02134,length=10052>
##contig=<ID=Scaffold02135,length=10047>
##contig=<ID=Scaffold02136,length=10034>
##contig=<ID=Scaffold02137,length=10031>
##contig=<ID=Scaffold02139,length=10025>
##contig=<ID=Scaffold02140,length=10014>
##contig=<ID=Scaffold02141,length=10007>
##contig=<ID=Scaffold02142,length=9987>
##contig=<ID=Scaffold02143,length=9982>
##contig=<ID=Scaffold02144,length=9981>
##contig=<ID=Scaffold02145,length=9980>
##contig=<ID=Scaffold02146,length=9977>
##contig=<ID=Scaffold02147,length=9975>
##contig=<ID=Scaffold02148,length=9963>
##contig=<ID=Scaffold02149,length=9956>
##contig=<ID=Scaffold02150,length=9923>
##contig=<ID=Scaffold02151,length=9916>
##contig=<ID=Scaffold02153,length=9903>
##contig=<ID=Scaffold02154,length=9889>
##contig=<ID=Scaffold02155,length=9888>
##contig=<ID=Scaffold02156,length=9882>
##contig=<ID=Scaffold02157,length=9880>
##contig=<ID=Scaffold02159,length=9878>
##contig=<ID=Scaffold02160,length=9865>
##contig=<ID=Scaffold02161,length=9853>
##contig=<ID=Scaffold02162,length=9845>
##contig=<ID=Scaffold02163,length=9844>
##contig=<ID=Scaffold02164,length=9838>
##contig=<ID=Scaffold02165,length=9835>
##contig=<ID=Scaffold02166,length=9816>
##contig=<ID=Scaffold02167,length=9811>
##contig=<ID=Scaffold02168,length=9805>
##contig=<ID=Scaffold02169,length=9799>
##contig=<ID=Scaffold02170,length=9794>
##contig=<ID=Scaffold02171,length=9789>
##contig=<ID=Scaffold02172,length=9787>
##contig=<ID=Scaffold02173,length=9785>
##contig=<ID=Scaffold02176,length=9765>
##contig=<ID=Scaffold02178,length=9733>
##contig=<ID=Scaffold02180,length=9708>
##contig=<ID=Scaffold02181,length=9690>
##contig=<ID=Scaffold02182,length=9673>
##contig=<ID=Scaffold02183,length=9664>
##contig=<ID=Scaffold02184,length=9641>
##contig=<ID=Scaffold02185,length=9621>
##contig=<ID=Scaffold02186,length=9604>
##contig=<ID=Scaffold02187,length=9595>
##contig=<ID=Scaffold02188,length=9587>
##contig=<ID=Scaffold02189,length=9579>
##contig=<ID=Scaffold02190,length=9561>
##contig=<ID=Scaffold02191,length=9550>
##contig=<ID=Scaffold02192,length=9545>
##contig=<ID=Scaffold02193,length=9539>
##contig=<ID=Scaffold02194,length=9539>
##contig=<ID=Scaffold02195,length=9537>
##contig=<ID=Scaffold02196,length=9537>
##contig=<ID=Scaffold02197,length=9533>
##contig=<ID=Scaffold02198,length=9525>
##contig=<ID=Scaffold02199,length=9523>
##contig=<ID=Scaffold02200,length=9516>
##contig=<ID=Scaffold02201,length=9512>
##contig=<ID=Scaffold02202,length=9509>
##contig=<ID=Scaffold02203,length=9507>
##contig=<ID=Scaffold02204,length=9502>
##contig=<ID=Scaffold02205,length=9498>
##contig=<ID=Scaffold02206,length=9495>
##contig=<ID=Scaffold02207,length=9495>
##contig=<ID=Scaffold02208,length=9482>
##contig=<ID=Scaffold02209,length=9481>
##contig=<ID=Scaffold02210,length=9473>
##contig=<ID=Scaffold02211,length=9470>
##contig=<ID=Scaffold02212,length=9464>
##contig=<ID=Scaffold02213,length=9464>
##contig=<ID=Scaffold02214,length=9439>
##contig=<ID=Scaffold02216,length=9436>
##contig=<ID=Scaffold02218,length=9412>
##contig=<ID=Scaffold02219,length=9382>
##contig=<ID=Scaffold02220,length=9371>
##contig=<ID=Scaffold02221,length=9362>
##contig=<ID=Scaffold02222,length=9345>
##contig=<ID=Scaffold02223,length=9341>
##contig=<ID=Scaffold02224,length=9329>
##contig=<ID=Scaffold02225,length=9319>
##contig=<ID=Scaffold02226,length=9307>
##contig=<ID=Scaffold02227,length=9280>
##contig=<ID=Scaffold02228,length=9280>
##contig=<ID=Scaffold02229,length=9267>
##contig=<ID=Scaffold02230,length=9267>
##contig=<ID=Scaffold02231,length=9255>
##contig=<ID=Scaffold02232,length=9239>
##contig=<ID=Scaffold02233,length=9238>
##contig=<ID=Scaffold02234,length=9228>
##contig=<ID=Scaffold02235,length=9224>
##contig=<ID=Scaffold02236,length=9222>
##contig=<ID=Scaffold02237,length=9220>
##contig=<ID=Scaffold02238,length=9212>
##contig=<ID=Scaffold02239,length=9202>
##contig=<ID=Scaffold02240,length=9196>
##contig=<ID=Scaffold02241,length=9195>
##contig=<ID=Scaffold02242,length=9194>
##contig=<ID=Scaffold02243,length=9194>
##contig=<ID=Scaffold02244,length=9187>
##contig=<ID=Scaffold02245,length=9172>
##contig=<ID=Scaffold02246,length=9167>
##contig=<ID=Scaffold02247,length=9156>
##contig=<ID=Scaffold02248,length=9146>
##contig=<ID=Scaffold02249,length=9141>
##contig=<ID=Scaffold02250,length=9134>
##contig=<ID=Scaffold02251,length=9129>
##contig=<ID=Scaffold02252,length=9124>
##contig=<ID=Scaffold02253,length=9120>
##contig=<ID=Scaffold02254,length=9114>
##contig=<ID=Scaffold02255,length=9109>
##contig=<ID=Scaffold02256,length=9109>
##contig=<ID=Scaffold02257,length=9107>
##contig=<ID=Scaffold02258,length=9103>
##contig=<ID=Scaffold02259,length=9096>
##contig=<ID=Scaffold02260,length=9093>
##contig=<ID=Scaffold02261,length=9089>
##contig=<ID=Scaffold02262,length=9088>
##contig=<ID=Scaffold02263,length=9077>
##contig=<ID=Scaffold02264,length=9042>
##contig=<ID=Scaffold02265,length=9035>
##contig=<ID=Scaffold02266,length=9030>
##contig=<ID=Scaffold02267,length=9027>
##contig=<ID=Scaffold02268,length=9025>
##contig=<ID=Scaffold02269,length=9007>
##contig=<ID=Scaffold02270,length=9003>
##contig=<ID=Scaffold02271,length=9002>
##contig=<ID=Scaffold02272,length=8992>
##contig=<ID=Scaffold02273,length=8976>
##contig=<ID=Scaffold02274,length=8972>
##contig=<ID=Scaffold02275,length=8963>
##contig=<ID=Scaffold02276,length=8960>
##contig=<ID=Scaffold02277,length=8952>
##contig=<ID=Scaffold02278,length=8941>
##contig=<ID=Scaffold02279,length=8926>
##contig=<ID=Scaffold02280,length=8922>
##contig=<ID=Scaffold02282,length=8891>
##contig=<ID=Scaffold02283,length=8891>
##contig=<ID=Scaffold02284,length=8877>
##contig=<ID=Scaffold02285,length=8875>
##contig=<ID=Scaffold02286,length=8874>
##contig=<ID=Scaffold02287,length=8868>
##contig=<ID=Scaffold02288,length=8864>
##contig=<ID=Scaffold02289,length=8858>
##contig=<ID=Scaffold02290,length=8826>
##contig=<ID=Scaffold02291,length=8818>
##contig=<ID=Scaffold02292,length=8803>
##contig=<ID=Scaffold02293,length=8792>
##contig=<ID=Scaffold02294,length=8780>
##contig=<ID=Scaffold02295,length=8771>
##contig=<ID=Scaffold02297,length=8745>
##contig=<ID=Scaffold02298,length=8742>
##contig=<ID=Scaffold02299,length=8741>
##contig=<ID=Scaffold02300,length=8741>
##contig=<ID=Scaffold02301,length=8729>
##contig=<ID=Scaffold02302,length=8726>
##contig=<ID=Scaffold02303,length=8723>
##contig=<ID=Scaffold02304,length=8720>
##contig=<ID=Scaffold02305,length=8719>
##contig=<ID=Scaffold02306,length=8715>
##contig=<ID=Scaffold02307,length=8714>
##contig=<ID=Scaffold02308,length=8711>
##contig=<ID=Scaffold02309,length=8704>
##contig=<ID=Scaffold02310,length=8698>
##contig=<ID=Scaffold02311,length=8697>
##contig=<ID=Scaffold02312,length=8690>
##contig=<ID=Scaffold02313,length=8687>
##contig=<ID=Scaffold02314,length=8675>
##contig=<ID=Scaffold02315,length=8665>
##contig=<ID=Scaffold02316,length=8659>
##contig=<ID=Scaffold02317,length=8659>
##contig=<ID=Scaffold02318,length=8652>
##contig=<ID=Scaffold02319,length=8641>
##contig=<ID=Scaffold02320,length=8636>
##contig=<ID=Scaffold02321,length=8627>
##contig=<ID=Scaffold02322,length=8626>
##contig=<ID=Scaffold02323,length=8625>
##contig=<ID=Scaffold02324,length=8622>
##contig=<ID=Scaffold02325,length=8609>
##contig=<ID=Scaffold02326,length=8607>
##contig=<ID=Scaffold02327,length=8595>
##contig=<ID=Scaffold02328,length=8592>
##contig=<ID=Scaffold02330,length=8587>
##contig=<ID=Scaffold02331,length=8565>
##contig=<ID=Scaffold02332,length=8563>
##contig=<ID=Scaffold02333,length=8559>
##contig=<ID=Scaffold02334,length=8555>
##contig=<ID=Scaffold02335,length=8552>
##contig=<ID=Scaffold02336,length=8537>
##contig=<ID=Scaffold02337,length=8525>
##contig=<ID=Scaffold02338,length=8515>
##contig=<ID=Scaffold02339,length=8513>
##contig=<ID=Scaffold02340,length=8497>
##contig=<ID=Scaffold02341,length=8463>
##contig=<ID=Scaffold02342,length=8461>
##contig=<ID=Scaffold02343,length=8445>
##contig=<ID=Scaffold02344,length=8439>
##contig=<ID=Scaffold02345,length=8436>
##contig=<ID=Scaffold02346,length=8430>
##contig=<ID=Scaffold02347,length=8420>
##contig=<ID=Scaffold02348,length=8411>
##contig=<ID=Scaffold02349,length=8399>
##contig=<ID=Scaffold02350,length=8392>
##contig=<ID=Scaffold02351,length=8391>
##contig=<ID=Scaffold02352,length=8381>
##contig=<ID=Scaffold02353,length=8365>
##contig=<ID=Scaffold02354,length=8359>
##contig=<ID=Scaffold02355,length=8357>
##contig=<ID=Scaffold02356,length=8349>
##contig=<ID=Scaffold02357,length=8349>
##contig=<ID=Scaffold02358,length=8337>
##contig=<ID=Scaffold02359,length=8334>
##contig=<ID=Scaffold02360,length=8332>
##contig=<ID=Scaffold02361,length=8318>
##contig=<ID=Scaffold02362,length=8297>
##contig=<ID=Scaffold02363,length=8291>
##contig=<ID=Scaffold02364,length=8278>
##contig=<ID=Scaffold02365,length=8266>
##contig=<ID=Scaffold02366,length=8245>
##contig=<ID=Scaffold02368,length=8241>
##contig=<ID=Scaffold02369,length=8231>
##contig=<ID=Scaffold02370,length=8230>
##contig=<ID=Scaffold02371,length=8227>
##contig=<ID=Scaffold02372,length=8221>
##contig=<ID=Scaffold02373,length=8217>
##contig=<ID=Scaffold02374,length=8217>
##contig=<ID=Scaffold02375,length=8209>
##contig=<ID=Scaffold02376,length=8208>
##contig=<ID=Scaffold02377,length=8199>
##contig=<ID=Scaffold02378,length=8198>
##contig=<ID=Scaffold02379,length=8181>
##contig=<ID=Scaffold02380,length=8177>
##contig=<ID=Scaffold02381,length=8161>
##contig=<ID=Scaffold02382,length=8158>
##contig=<ID=Scaffold02383,length=8155>
##contig=<ID=Scaffold02384,length=8154>
##contig=<ID=Scaffold02385,length=8147>
##contig=<ID=Scaffold02386,length=8134>
##contig=<ID=Scaffold02387,length=8132>
##contig=<ID=Scaffold02388,length=8120>
##contig=<ID=Scaffold02389,length=8117>
##contig=<ID=Scaffold02390,length=8115>
##contig=<ID=Scaffold02391,length=8112>
##contig=<ID=Scaffold02392,length=8111>
##contig=<ID=Scaffold02393,length=8101>
##contig=<ID=Scaffold02394,length=8091>
##contig=<ID=Scaffold02395,length=8089>
##contig=<ID=Scaffold02396,length=8074>
##contig=<ID=Scaffold02397,length=8055>
##contig=<ID=Scaffold02398,length=8055>
##contig=<ID=Scaffold02399,length=8046>
##contig=<ID=Scaffold02400,length=8046>
##contig=<ID=Scaffold02401,length=8045>
##contig=<ID=Scaffold02403,length=8041>
##contig=<ID=Scaffold02404,length=8038>
##contig=<ID=Scaffold02405,length=7997>
##contig=<ID=Scaffold02406,length=7992>
##contig=<ID=Scaffold02407,length=7987>
##contig=<ID=Scaffold02408,length=7981>
##contig=<ID=Scaffold02409,length=7979>
##contig=<ID=Scaffold02410,length=7978>
##contig=<ID=Scaffold02411,length=7953>
##contig=<ID=Scaffold02412,length=7947>
##contig=<ID=Scaffold02413,length=7932>
##contig=<ID=Scaffold02414,length=7930>
##contig=<ID=Scaffold02415,length=7929>
##contig=<ID=Scaffold02416,length=7929>
##contig=<ID=Scaffold02417,length=7905>
##contig=<ID=Scaffold02418,length=7889>
##contig=<ID=Scaffold02419,length=7887>
##contig=<ID=Scaffold02420,length=7882>
##contig=<ID=Scaffold02422,length=7873>
##contig=<ID=Scaffold02423,length=7866>
##contig=<ID=Scaffold02424,length=7857>
##contig=<ID=Scaffold02425,length=7855>
##contig=<ID=Scaffold02426,length=7854>
##contig=<ID=Scaffold02427,length=7853>
##contig=<ID=Scaffold02428,length=7847>
##contig=<ID=Scaffold02430,length=7838>
##contig=<ID=Scaffold02431,length=7838>
##contig=<ID=Scaffold02432,length=7832>
##contig=<ID=Scaffold02433,length=7828>
##contig=<ID=Scaffold02435,length=7805>
##contig=<ID=Scaffold02436,length=7803>
##contig=<ID=Scaffold02437,length=7803>
##contig=<ID=Scaffold02438,length=7801>
##contig=<ID=Scaffold02439,length=7792>
##contig=<ID=Scaffold02441,length=7783>
##contig=<ID=Scaffold02443,length=7753>
##contig=<ID=Scaffold02444,length=7752>
##contig=<ID=Scaffold02445,length=7751>
##contig=<ID=Scaffold02446,length=7750>
##contig=<ID=Scaffold02447,length=7750>
##contig=<ID=Scaffold02448,length=7727>
##contig=<ID=Scaffold02450,length=7721>
##contig=<ID=Scaffold02451,length=7711>
##contig=<ID=Scaffold02452,length=7686>
##contig=<ID=Scaffold02453,length=7682>
##contig=<ID=Scaffold02454,length=7681>
##contig=<ID=Scaffold02455,length=7677>
##contig=<ID=Scaffold02456,length=7676>
##contig=<ID=Scaffold02457,length=7675>
##contig=<ID=Scaffold02458,length=7673>
##contig=<ID=Scaffold02459,length=7639>
##contig=<ID=Scaffold02460,length=7633>
##contig=<ID=Scaffold02462,length=7614>
##contig=<ID=Scaffold02463,length=7601>
##contig=<ID=Scaffold02464,length=7600>
##contig=<ID=Scaffold02465,length=7592>
##contig=<ID=Scaffold02467,length=7578>
##contig=<ID=Scaffold02469,length=7573>
##contig=<ID=Scaffold02470,length=7570>
##contig=<ID=Scaffold02471,length=7566>
##contig=<ID=Scaffold02472,length=7563>
##contig=<ID=Scaffold02473,length=7563>
##contig=<ID=Scaffold02474,length=7558>
##contig=<ID=Scaffold02475,length=7557>
##contig=<ID=Scaffold02476,length=7551>
##contig=<ID=Scaffold02477,length=7535>
##contig=<ID=Scaffold02478,length=7530>
##contig=<ID=Scaffold02479,length=7528>
##contig=<ID=Scaffold02480,length=7528>
##contig=<ID=Scaffold02482,length=7526>
##contig=<ID=Scaffold02483,length=7516>
##contig=<ID=Scaffold02484,length=7514>
##contig=<ID=Scaffold02485,length=7509>
##contig=<ID=Scaffold02486,length=7501>
##contig=<ID=Scaffold02487,length=7500>
##contig=<ID=Scaffold02488,length=7496>
##contig=<ID=Scaffold02489,length=7484>
##contig=<ID=Scaffold02490,length=7478>
##contig=<ID=Scaffold02491,length=7476>
##contig=<ID=Scaffold02492,length=7473>
##contig=<ID=Scaffold02493,length=7472>
##contig=<ID=Scaffold02494,length=7453>
##contig=<ID=Scaffold02495,length=7447>
##contig=<ID=Scaffold02496,length=7445>
##contig=<ID=Scaffold02497,length=7441>
##contig=<ID=Scaffold02498,length=7436>
##contig=<ID=Scaffold02499,length=7435>
##contig=<ID=Scaffold02500,length=7434>
##contig=<ID=Scaffold02501,length=7432>
##contig=<ID=Scaffold02502,length=7429>
##contig=<ID=Scaffold02503,length=7427>
##contig=<ID=Scaffold02504,length=7427>
##contig=<ID=Scaffold02505,length=7425>
##contig=<ID=Scaffold02506,length=7423>
##contig=<ID=Scaffold02507,length=7410>
##contig=<ID=Scaffold02508,length=7406>
##contig=<ID=Scaffold02509,length=7388>
##contig=<ID=Scaffold02510,length=7384>
##contig=<ID=Scaffold02511,length=7364>
##contig=<ID=Scaffold02512,length=7359>
##contig=<ID=Scaffold02514,length=7340>
##contig=<ID=Scaffold02515,length=7337>
##contig=<ID=Scaffold02516,length=7331>
##contig=<ID=Scaffold02517,length=7323>
##contig=<ID=Scaffold02518,length=7318>
##contig=<ID=Scaffold02519,length=7314>
##contig=<ID=Scaffold02520,length=7305>
##contig=<ID=Scaffold02521,length=7304>
##contig=<ID=Scaffold02522,length=7296>
##contig=<ID=Scaffold02523,length=7296>
##contig=<ID=Scaffold02524,length=7294>
##contig=<ID=Scaffold02525,length=7293>
##contig=<ID=Scaffold02526,length=7291>
##contig=<ID=Scaffold02527,length=7290>
##contig=<ID=Scaffold02528,length=7289>
##contig=<ID=Scaffold02529,length=7286>
##contig=<ID=Scaffold02530,length=7283>
##contig=<ID=Scaffold02531,length=7283>
##contig=<ID=Scaffold02532,length=7281>
##contig=<ID=Scaffold02533,length=7275>
##contig=<ID=Scaffold02534,length=7267>
##contig=<ID=Scaffold02535,length=7263>
##contig=<ID=Scaffold02536,length=7263>
##contig=<ID=Scaffold02537,length=7262>
##contig=<ID=Scaffold02538,length=7260>
##contig=<ID=Scaffold02539,length=7236>
##contig=<ID=Scaffold02540,length=7230>
##contig=<ID=Scaffold02541,length=7230>
##contig=<ID=Scaffold02542,length=7228>
##contig=<ID=Scaffold02543,length=7227>
##contig=<ID=Scaffold02544,length=7225>
##contig=<ID=Scaffold02545,length=7223>
##contig=<ID=Scaffold02546,length=7217>
##contig=<ID=Scaffold02547,length=7198>
##contig=<ID=Scaffold02549,length=7183>
##contig=<ID=Scaffold02550,length=7181>
##contig=<ID=Scaffold02551,length=7174>
##contig=<ID=Scaffold02554,length=7160>
##contig=<ID=Scaffold02555,length=7154>
##contig=<ID=Scaffold02556,length=7154>
##contig=<ID=Scaffold02557,length=7151>
##contig=<ID=Scaffold02558,length=7145>
##contig=<ID=Scaffold02559,length=7142>
##contig=<ID=Scaffold02560,length=7139>
##contig=<ID=Scaffold02561,length=7137>
##contig=<ID=Scaffold02562,length=7135>
##contig=<ID=Scaffold02563,length=7127>
##contig=<ID=Scaffold02564,length=7118>
##contig=<ID=Scaffold02565,length=7117>
##contig=<ID=Scaffold02566,length=7109>
##contig=<ID=Scaffold02567,length=7105>
##contig=<ID=Scaffold02568,length=7094>
##contig=<ID=Scaffold02569,length=7093>
##contig=<ID=Scaffold02570,length=7092>
##contig=<ID=Scaffold02571,length=7089>
##contig=<ID=Scaffold02572,length=7086>
##contig=<ID=Scaffold02573,length=7084>
##contig=<ID=Scaffold02574,length=7078>
##contig=<ID=Scaffold02575,length=7063>
##contig=<ID=Scaffold02577,length=7058>
##contig=<ID=Scaffold02579,length=7050>
##contig=<ID=Scaffold02581,length=7039>
##contig=<ID=Scaffold02582,length=7038>
##contig=<ID=Scaffold02583,length=7037>
##contig=<ID=Scaffold02585,length=7029>
##contig=<ID=Scaffold02586,length=7025>
##contig=<ID=Scaffold02588,length=7006>
##contig=<ID=Scaffold02589,length=7004>
##contig=<ID=Scaffold02591,length=6991>
##contig=<ID=Scaffold02592,length=6983>
##contig=<ID=Scaffold02593,length=6961>
##contig=<ID=Scaffold02594,length=6952>
##contig=<ID=Scaffold02595,length=6951>
##contig=<ID=Scaffold02596,length=6936>
##contig=<ID=Scaffold02597,length=6929>
##contig=<ID=Scaffold02598,length=6925>
##contig=<ID=Scaffold02599,length=6925>
##contig=<ID=Scaffold02600,length=6919>
##contig=<ID=Scaffold02601,length=6915>
##contig=<ID=Scaffold02602,length=6913>
##contig=<ID=Scaffold02604,length=6908>
##contig=<ID=Scaffold02605,length=6907>
##contig=<ID=Scaffold02606,length=6904>
##contig=<ID=Scaffold02608,length=6898>
##contig=<ID=Scaffold02609,length=6890>
##contig=<ID=Scaffold02610,length=6888>
##contig=<ID=Scaffold02611,length=6871>
##contig=<ID=Scaffold02612,length=6870>
##contig=<ID=Scaffold02613,length=6869>
##contig=<ID=Scaffold02614,length=6869>
##contig=<ID=Scaffold02615,length=6863>
##contig=<ID=Scaffold02616,length=6862>
##contig=<ID=Scaffold02617,length=6857>
##contig=<ID=Scaffold02618,length=6857>
##contig=<ID=Scaffold02620,length=6838>
##contig=<ID=Scaffold02621,length=6832>
##contig=<ID=Scaffold02622,length=6830>
##contig=<ID=Scaffold02623,length=6827>
##contig=<ID=Scaffold02624,length=6824>
##contig=<ID=Scaffold02625,length=6824>
##contig=<ID=Scaffold02626,length=6820>
##contig=<ID=Scaffold02627,length=6820>
##contig=<ID=Scaffold02628,length=6816>
##contig=<ID=Scaffold02629,length=6816>
##contig=<ID=Scaffold02630,length=6814>
##contig=<ID=Scaffold02631,length=6811>
##contig=<ID=Scaffold02632,length=6795>
##contig=<ID=Scaffold02633,length=6794>
##contig=<ID=Scaffold02634,length=6792>
##contig=<ID=Scaffold02635,length=6792>
##contig=<ID=Scaffold02636,length=6789>
##contig=<ID=Scaffold02637,length=6786>
##contig=<ID=Scaffold02638,length=6784>
##contig=<ID=Scaffold02639,length=6783>
##contig=<ID=Scaffold02640,length=6777>
##contig=<ID=Scaffold02641,length=6777>
##contig=<ID=Scaffold02642,length=6767>
##contig=<ID=Scaffold02643,length=6760>
##contig=<ID=Scaffold02644,length=6758>
##contig=<ID=Scaffold02645,length=6758>
##contig=<ID=Scaffold02646,length=6748>
##contig=<ID=Scaffold02647,length=6745>
##contig=<ID=Scaffold02648,length=6742>
##contig=<ID=Scaffold02649,length=6734>
##contig=<ID=Scaffold02650,length=6734>
##contig=<ID=Scaffold02651,length=6731>
##contig=<ID=Scaffold02652,length=6731>
##contig=<ID=Scaffold02653,length=6723>
##contig=<ID=Scaffold02654,length=6722>
##contig=<ID=Scaffold02655,length=6714>
##contig=<ID=Scaffold02657,length=6706>
##contig=<ID=Scaffold02658,length=6702>
##contig=<ID=Scaffold02659,length=6694>
##contig=<ID=Scaffold02660,length=6692>
##contig=<ID=Scaffold02661,length=6684>
##contig=<ID=Scaffold02662,length=6672>
##contig=<ID=Scaffold02663,length=6667>
##contig=<ID=Scaffold02664,length=6666>
##contig=<ID=Scaffold02665,length=6665>
##contig=<ID=Scaffold02666,length=6651>
##contig=<ID=Scaffold02667,length=6647>
##contig=<ID=Scaffold02668,length=6643>
##contig=<ID=Scaffold02669,length=6640>
##contig=<ID=Scaffold02670,length=6640>
##contig=<ID=Scaffold02671,length=6636>
##contig=<ID=Scaffold02673,length=6629>
##contig=<ID=Scaffold02674,length=6626>
##contig=<ID=Scaffold02675,length=6622>
##contig=<ID=Scaffold02676,length=6621>
##contig=<ID=Scaffold02677,length=6618>
##contig=<ID=Scaffold02678,length=6610>
##contig=<ID=Scaffold02679,length=6606>
##contig=<ID=Scaffold02680,length=6602>
##contig=<ID=Scaffold02681,length=6600>
##contig=<ID=Scaffold02682,length=6600>
##contig=<ID=Scaffold02683,length=6600>
##contig=<ID=Scaffold02684,length=6598>
##contig=<ID=Scaffold02685,length=6598>
##contig=<ID=Scaffold02686,length=6594>
##contig=<ID=Scaffold02688,length=6579>
##contig=<ID=Scaffold02689,length=6572>
##contig=<ID=Scaffold02691,length=6563>
##contig=<ID=Scaffold02692,length=6555>
##contig=<ID=Scaffold02693,length=6548>
##contig=<ID=Scaffold02694,length=6545>
##contig=<ID=Scaffold02695,length=6537>
##contig=<ID=Scaffold02696,length=6537>
##contig=<ID=Scaffold02697,length=6535>
##contig=<ID=Scaffold02698,length=6534>
##contig=<ID=Scaffold02699,length=6531>
##contig=<ID=Scaffold02700,length=6525>
##contig=<ID=Scaffold02701,length=6524>
##contig=<ID=Scaffold02702,length=6523>
##contig=<ID=Scaffold02703,length=6523>
##contig=<ID=Scaffold02704,length=6519>
##contig=<ID=Scaffold02705,length=6516>
##contig=<ID=Scaffold02706,length=6516>
##contig=<ID=Scaffold02707,length=6503>
##contig=<ID=Scaffold02708,length=6498>
##contig=<ID=Scaffold02709,length=6498>
##contig=<ID=Scaffold02710,length=6495>
##contig=<ID=Scaffold02711,length=6494>
##contig=<ID=Scaffold02712,length=6493>
##contig=<ID=Scaffold02713,length=6493>
##contig=<ID=Scaffold02714,length=6488>
##contig=<ID=Scaffold02715,length=6487>
##contig=<ID=Scaffold02716,length=6487>
##contig=<ID=Scaffold02717,length=6470>
##contig=<ID=Scaffold02718,length=6463>
##contig=<ID=Scaffold02719,length=6455>
##contig=<ID=Scaffold02720,length=6451>
##contig=<ID=Scaffold02721,length=6449>
##contig=<ID=Scaffold02722,length=6447>
##contig=<ID=Scaffold02723,length=6443>
##contig=<ID=Scaffold02724,length=6437>
##contig=<ID=Scaffold02725,length=6437>
##contig=<ID=Scaffold02726,length=6419>
##contig=<ID=Scaffold02728,length=6410>
##contig=<ID=Scaffold02729,length=6409>
##contig=<ID=Scaffold02730,length=6384>
##contig=<ID=Scaffold02731,length=6382>
##contig=<ID=Scaffold02732,length=6364>
##contig=<ID=Scaffold02733,length=6357>
##contig=<ID=Scaffold02734,length=6357>
##contig=<ID=Scaffold02735,length=6355>
##contig=<ID=Scaffold02736,length=6352>
##contig=<ID=Scaffold02737,length=6352>
##contig=<ID=Scaffold02738,length=6349>
##contig=<ID=Scaffold02739,length=6344>
##contig=<ID=Scaffold02741,length=6335>
##contig=<ID=Scaffold02742,length=6333>
##contig=<ID=Scaffold02743,length=6320>
##contig=<ID=Scaffold02744,length=6312>
##contig=<ID=Scaffold02745,length=6312>
##contig=<ID=Scaffold02746,length=6310>
##contig=<ID=Scaffold02747,length=6305>
##contig=<ID=Scaffold02748,length=6291>
##contig=<ID=Scaffold02749,length=6282>
##contig=<ID=Scaffold02750,length=6280>
##contig=<ID=Scaffold02751,length=6279>
##contig=<ID=Scaffold02753,length=6275>
##contig=<ID=Scaffold02754,length=6273>
##contig=<ID=Scaffold02755,length=6269>
##contig=<ID=Scaffold02756,length=6268>
##contig=<ID=Scaffold02757,length=6263>
##contig=<ID=Scaffold02758,length=6260>
##contig=<ID=Scaffold02759,length=6233>
##contig=<ID=Scaffold02760,length=6232>
##contig=<ID=Scaffold02761,length=6230>
##contig=<ID=Scaffold02762,length=6217>
##contig=<ID=Scaffold02763,length=6214>
##contig=<ID=Scaffold02764,length=6203>
##contig=<ID=Scaffold02765,length=6198>
##contig=<ID=Scaffold02766,length=6198>
##contig=<ID=Scaffold02767,length=6198>
##contig=<ID=Scaffold02769,length=6193>
##contig=<ID=Scaffold02770,length=6190>
##contig=<ID=Scaffold02771,length=6189>
##contig=<ID=Scaffold02772,length=6187>
##contig=<ID=Scaffold02773,length=6185>
##contig=<ID=Scaffold02774,length=6182>
##contig=<ID=Scaffold02775,length=6175>
##contig=<ID=Scaffold02776,length=6172>
##contig=<ID=Scaffold02777,length=6172>
##contig=<ID=Scaffold02779,length=6161>
##contig=<ID=Scaffold02780,length=6161>
##contig=<ID=Scaffold02781,length=6152>
##contig=<ID=Scaffold02782,length=6137>
##contig=<ID=Scaffold02783,length=6132>
##contig=<ID=Scaffold02784,length=6128>
##contig=<ID=Scaffold02785,length=6126>
##contig=<ID=Scaffold02786,length=6117>
##contig=<ID=Scaffold02787,length=6117>
##contig=<ID=Scaffold02788,length=6112>
##contig=<ID=Scaffold02789,length=6110>
##contig=<ID=Scaffold02790,length=6104>
##contig=<ID=Scaffold02791,length=6103>
##contig=<ID=Scaffold02792,length=6100>
##contig=<ID=Scaffold02793,length=6097>
##contig=<ID=Scaffold02794,length=6095>
##contig=<ID=Scaffold02795,length=6090>
##contig=<ID=Scaffold02796,length=6086>
##contig=<ID=Scaffold02798,length=6078>
##contig=<ID=Scaffold02800,length=6075>
##contig=<ID=Scaffold02801,length=6069>
##contig=<ID=Scaffold02802,length=6061>
##contig=<ID=Scaffold02803,length=6054>
##contig=<ID=Scaffold02804,length=6051>
##contig=<ID=Scaffold02805,length=6049>
##contig=<ID=Scaffold02806,length=6049>
##contig=<ID=Scaffold02807,length=6048>
##contig=<ID=Scaffold02808,length=6046>
##contig=<ID=Scaffold02809,length=6043>
##contig=<ID=Scaffold02810,length=6037>
##contig=<ID=Scaffold02811,length=6036>
##contig=<ID=Scaffold02812,length=6032>
##contig=<ID=Scaffold02813,length=6030>
##contig=<ID=Scaffold02814,length=6022>
##contig=<ID=Scaffold02815,length=6021>
##contig=<ID=Scaffold02816,length=6011>
##contig=<ID=Scaffold02817,length=6006>
##contig=<ID=Scaffold02818,length=5998>
##contig=<ID=Scaffold02819,length=5994>
##contig=<ID=Scaffold02820,length=5993>
##contig=<ID=Scaffold02822,length=5961>
##contig=<ID=Scaffold02823,length=5949>
##contig=<ID=Scaffold02824,length=5943>
##contig=<ID=Scaffold02825,length=5935>
##contig=<ID=Scaffold02826,length=5931>
##contig=<ID=Scaffold02827,length=5919>
##contig=<ID=Scaffold02828,length=5897>
##contig=<ID=Scaffold02829,length=5892>
##contig=<ID=Scaffold02830,length=5888>
##contig=<ID=Scaffold02831,length=5885>
##contig=<ID=Scaffold02832,length=5883>
##contig=<ID=Scaffold02833,length=5882>
##contig=<ID=Scaffold02835,length=5861>
##contig=<ID=Scaffold02836,length=5848>
##contig=<ID=Scaffold02837,length=5845>
##contig=<ID=Scaffold02838,length=5842>
##contig=<ID=Scaffold02839,length=5841>
##contig=<ID=Scaffold02840,length=5840>
##contig=<ID=Scaffold02841,length=5834>
##contig=<ID=Scaffold02842,length=5833>
##contig=<ID=Scaffold02843,length=5831>
##contig=<ID=Scaffold02844,length=5823>
##contig=<ID=Scaffold02845,length=5814>
##contig=<ID=Scaffold02846,length=5802>
##contig=<ID=Scaffold02847,length=5801>
##contig=<ID=Scaffold02848,length=5784>
##contig=<ID=Scaffold02849,length=5780>
##contig=<ID=Scaffold02850,length=5776>
##contig=<ID=Scaffold02851,length=5769>
##contig=<ID=Scaffold02852,length=5769>
##contig=<ID=Scaffold02853,length=5765>
##contig=<ID=Scaffold02854,length=5759>
##contig=<ID=Scaffold02855,length=5757>
##contig=<ID=Scaffold02857,length=5747>
##contig=<ID=Scaffold02858,length=5728>
##contig=<ID=Scaffold02859,length=5727>
##contig=<ID=Scaffold02860,length=5704>
##contig=<ID=Scaffold02861,length=5704>
##contig=<ID=Scaffold02862,length=5698>
##contig=<ID=Scaffold02863,length=5695>
##contig=<ID=Scaffold02864,length=5689>
##contig=<ID=Scaffold02865,length=5688>
##contig=<ID=Scaffold02866,length=5686>
##contig=<ID=Scaffold02867,length=5685>
##contig=<ID=Scaffold02869,length=5668>
##contig=<ID=Scaffold02870,length=5667>
##contig=<ID=Scaffold02871,length=5650>
##contig=<ID=Scaffold02872,length=5626>
##contig=<ID=Scaffold02873,length=5622>
##contig=<ID=Scaffold02875,length=5615>
##contig=<ID=Scaffold02876,length=5604>
##contig=<ID=Scaffold02877,length=5599>
##contig=<ID=Scaffold02878,length=5592>
##contig=<ID=Scaffold02880,length=5578>
##contig=<ID=Scaffold02881,length=5577>
##contig=<ID=Scaffold02882,length=5573>
##contig=<ID=Scaffold02884,length=5554>
##contig=<ID=Scaffold02886,length=5543>
##contig=<ID=Scaffold02887,length=5539>
##contig=<ID=Scaffold02888,length=5531>
##contig=<ID=Scaffold02889,length=5523>
##contig=<ID=Scaffold02890,length=5520>
##contig=<ID=Scaffold02893,length=5514>
##contig=<ID=Scaffold02894,length=5513>
##contig=<ID=Scaffold02895,length=5504>
##contig=<ID=Scaffold02896,length=5497>
##contig=<ID=Scaffold02897,length=5485>
##contig=<ID=Scaffold02898,length=5484>
##contig=<ID=Scaffold02899,length=5477>
##contig=<ID=Scaffold02900,length=5477>
##contig=<ID=Scaffold02901,length=5463>
##contig=<ID=Scaffold02902,length=5461>
##contig=<ID=Scaffold02903,length=5459>
##contig=<ID=Scaffold02904,length=5448>
##contig=<ID=Scaffold02905,length=5448>
##contig=<ID=Scaffold02907,length=5442>
##contig=<ID=Scaffold02908,length=5436>
##contig=<ID=Scaffold02909,length=5433>
##contig=<ID=Scaffold02910,length=5421>
##contig=<ID=Scaffold02911,length=5417>
##contig=<ID=Scaffold02912,length=5417>
##contig=<ID=Scaffold02913,length=5414>
##contig=<ID=Scaffold02914,length=5407>
##contig=<ID=Scaffold02915,length=5399>
##contig=<ID=Scaffold02916,length=5399>
##contig=<ID=Scaffold02917,length=5387>
##contig=<ID=Scaffold02918,length=5373>
##contig=<ID=Scaffold02919,length=5372>
##contig=<ID=Scaffold02920,length=5370>
##contig=<ID=Scaffold02921,length=5366>
##contig=<ID=Scaffold02922,length=5365>
##contig=<ID=Scaffold02923,length=5362>
##contig=<ID=Scaffold02924,length=5360>
##contig=<ID=Scaffold02925,length=5358>
##contig=<ID=Scaffold02926,length=5337>
##contig=<ID=Scaffold02927,length=5332>
##contig=<ID=Scaffold02928,length=5306>
##contig=<ID=Scaffold02930,length=5273>
##contig=<ID=Scaffold02931,length=5254>
##contig=<ID=Scaffold02932,length=5250>
##contig=<ID=Scaffold02933,length=5249>
##contig=<ID=Scaffold02934,length=5224>
##contig=<ID=Scaffold02935,length=5224>
##contig=<ID=Scaffold02936,length=5223>
##contig=<ID=Scaffold02937,length=5220>
##contig=<ID=Scaffold02938,length=5220>
##contig=<ID=Scaffold02939,length=5216>
##contig=<ID=Scaffold02940,length=5213>
##contig=<ID=Scaffold02941,length=5199>
##contig=<ID=Scaffold02942,length=5192>
##contig=<ID=Scaffold02943,length=5191>
##contig=<ID=Scaffold02944,length=5187>
##contig=<ID=Scaffold02945,length=5181>
##contig=<ID=Scaffold02947,length=5177>
##contig=<ID=Scaffold02948,length=5176>
##contig=<ID=Scaffold02949,length=5174>
##contig=<ID=Scaffold02950,length=5171>
##contig=<ID=Scaffold02951,length=5139>
##contig=<ID=Scaffold02952,length=5133>
##contig=<ID=Scaffold02953,length=5131>
##contig=<ID=Scaffold02955,length=5115>
##contig=<ID=Scaffold02959,length=5098>
##contig=<ID=Scaffold02960,length=5098>
##contig=<ID=Scaffold02961,length=5093>
##contig=<ID=Scaffold02962,length=5076>
##contig=<ID=Scaffold02963,length=5067>
##contig=<ID=Scaffold02964,length=5064>
##contig=<ID=Scaffold02965,length=5062>
##contig=<ID=Scaffold02967,length=5060>
##contig=<ID=Scaffold02968,length=5060>
##contig=<ID=Scaffold02969,length=5033>
##contig=<ID=Scaffold02971,length=5026>
##contig=<ID=Scaffold02972,length=5016>
##contig=<ID=Scaffold02996,length=4845>
##contig=<ID=Scaffold03046,length=4532>
##contig=<ID=Scaffold03106,length=4187>
##contig=<ID=Scaffold03260,length=3612>
##contig=<ID=Scaffold03284,length=3520>
##contig=<ID=Scaffold03288,length=3492>
##contig=<ID=Scaffold03369,length=3259>
##contig=<ID=Scaffold03381,length=3233>
##contig=<ID=Scaffold03391,length=3211>
##contig=<ID=Scaffold03561,length=2800>
##contig=<ID=Scaffold03698,length=2571>
##contig=<ID=Scaffold03709,length=2555>
##contig=<ID=Scaffold03890,length=2356>
##contig=<ID=Scaffold04187,length=2114>
##contig=<ID=Scaffold04314,length=2070>
##contig=<ID=Scaffold04379,length=2045>
##contig=<ID=Scaffold04432,length=2022>
##contig=<ID=Scaffold04441,length=2018>
##contig=<ID=Scaffold04448,length=2015>
##contig=<ID=Scaffold04975,length=1846>
##contig=<ID=Scaffold06216,length=1562>
##contig=<ID=Scaffold06240,length=1558>
##contig=<ID=Scaffold06522,length=1513>
##contig=<ID=Scaffold06570,length=1506>
##contig=<ID=Scaffold06646,length=1494>
##contig=<ID=Scaffold06851,length=1467>
##contig=<ID=Scaffold08084,length=1319>
##contig=<ID=Scaffold08556,length=1278>
##contig=<ID=Scaffold08936,length=1244>
##contig=<ID=Scaffold09052,length=1234>
##contig=<ID=Scaffold09140,length=1227>
[truncated: 2,078 more rows]
[truncated: 167 more columns]

## Sheet: TableB2_outliers
List of outlier SNPs sggested by fsthet								List of outlier SNPs suggested by pcadapt						List of outlier SNPs suggested by BayeScan
SNP_ID	Location in Manihot esculenta v6.1	Reference	Alternative	Ht	Fst	Type of selection		SNP_ID	Location in Manihot esculenta v6.1	Reference	Alternative	divergence		SNP_ID	Location in Manihot esculenta v6.1	Reference	Alternative	Type of selection
6	Chromosome01: 1823645	T	C	0.556245	0.303568	balancing		39	Chromosome01: 17748573	G	A	wild-cultivated		107	Chromosome01: 27302379	C	T	positive
26	Chromosome01: 9591452	T	C	0.122807	0.176441	positive		66	Chromosome01: 22358938	T	C	bitter-sweet		301	Chromosome03: 1874585	A	G	positive
39	Chromosome01: 17748573	G	A	0.614035	0.920301	positive		77	Chromosome01: 24119459	T	C	bitter-sweet		355	Chromosome03: 16137302	T	C	positive
51	Chromosome01: 20377083	C	T	0.298246	0.442105	positive		80	Chromosome01: 24306284	C	A	wild-cultivated
52	Chromosome01: 20476468	C	A	0.0359579	-0.00681404	balancing		82	Chromosome01: 24448245	G	T	wild-cultivated
57	Chromosome01: 21002399	A	C	0.122807	0.176441	positive		85	Chromosome01: 24610472	G	T	wild-cultivated
65	Chromosome01: 22256543	G	A	0.298246	0.442105	positive		95	Chromosome01: 25808760	G	A	wild-cultivated
85	Chromosome01: 24610472	G	T	0.459106	0.662906	positive		97	Chromosome01: 25993094	G	T	wild-cultivated
94	Chromosome01: 25808666	A	T	0.0877193	0.123308	positive		104	Chromosome01: 26428425	C	T	wild-cultivated
95	Chromosome01: 25808760	G	A	0.526316	0.787469	positive		107	Chromosome01: 27302379	C	T	wild-cultivated
113	Chromosome01: 28617539	A	G	0.0892019	0.125553	positive		110	Chromosome01: 28324442	G	C	bitter-sweet
120	Chromosome01: 29548322	G	C	0.0629702	-0.00718756	balancing		116	Chromosome01: 29266727	A	C	wild-cultivated
129	Chromosome01: 30350416	G	T	0.0404612	-0.00777129	balancing		126	Chromosome01: 30103162	C	T	bitter-sweet
133	Chromosome01: 30576489	A	T	0.122807	0.176441	positive		135	Chromosome01: 30832512	G	A	wild-cultivated
135	Chromosome01: 30832512	G	A	0.526316	0.787469	positive		138	Chromosome01: 31013768	C	G	wild-cultivated
136	Chromosome01: 30854597	T	C	0.298246	0.442105	positive		139	Chromosome01: 31020015	G	T	bitter-sweet
139	Chromosome01: 31020015	G	T	0.33251	-0.00916325	balancing		156	Chromosome01: 33132246	A	G	bitter-sweet
150	Chromosome01: 32255650	G	C	0.333333	0.495238	positive		158	Chromosome01: 33232665	G	A	bitter-sweet
154	Chromosome01: 32778247	A	G	0.140351	0.203008	positive		169	Chromosome02: 231065	C	T	bitter-sweet
159	Chromosome01: 33253368	G	C	0.0422535	0.0544601	positive		172	Chromosome02: 864781	G	C	wild-cultivated
164	Chromosome01: 33446053	A	G	0.0877193	0.123308	positive		182	Chromosome02: 2128153	T	C	bitter-sweet
172	Chromosome02: 864781	G	C	0.491228	0.734336	positive		195	Chromosome02: 4157637	A	C	bitter-sweet
183	Chromosome02: 2128257	C	G	0.333333	0.495238	positive		215	Chromosome02: 6749112	T	G	wild-cultivated
217	Chromosome02: 7159150	T	C	0.122807	0.176441	positive		222	Chromosome02: 8393461	G	A	bitter-sweet
250	Chromosome02: 10949893	C	T	0.245614	0.362406	positive		224	Chromosome02: 8530613	T	G	bitter-sweet
257	Chromosome02: 12740360	A	G	0.290011	-0.00140881	balancing		228	Chromosome02: 8718956	A	C	wild-cultivated
262	Chromosome02: 14585290	C	T	0.122807	0.176441	positive		234	Chromosome02: 8975483	T	C	bitter-sweet
264	Chromosome02: 14693080	T	C	0.122807	0.176441	positive		237	Chromosome02: 9698468	C	T	bitter-sweet
286	Chromosome02: 26127774	A	G	0.164319	0.239302	positive		243	Chromosome02: 9966407	A	T	bitter-sweet
288	Chromosome02: 27671784	T	C	0.0422535	0.0544601	positive		246	Chromosome02: 10582981	G	A	bitter-sweet
295	Chromosome02: 32402488	G	T	0.500136	-0.00869954	balancing		301	Chromosome03: 1874585	A	G	wild-cultivated
320	Chromosome03: 3976968	G	A	0.421053	0.62807	positive		305	Chromosome03: 2649091	A	G	bitter-sweet
326	Chromosome03: 4681215	A	G	0.0892019	0.125553	positive		320	Chromosome03: 3976968	G	A	wild-cultivated
333	Chromosome03: 6406214	G	T	0.245614	0.362406	positive		345	Chromosome03: 11429232	A	G	bitter-sweet
334	Chromosome03: 6420777	C	T	0.0877193	0.123308	positive		355	Chromosome03: 16137302	T	C	wild-cultivated
377	Chromosome03: 22540180	T	G	0.421053	0.62807	positive		365	Chromosome03: 20906550	T	G	bitter-sweet
380	Chromosome03: 22824221	C	T	0.140351	0.203008	positive		377	Chromosome03: 22540180	T	G	wild-cultivated
385	Chromosome03: 23100576	G	A	0.350313	-0.00272115	balancing		395	Chromosome03: 24274865	T	C	wild-cultivated
395	Chromosome03: 24274865	T	C	0.477761	0.681131	positive		396	Chromosome03: 24274968	T	C	wild-cultivated
403	Chromosome03: 25512585	G	A	0.0632352	-0.00669085	balancing		402	Chromosome03: 25181456	T	C	bitter-sweet
408	Chromosome03: 25543582	A	T	0.245614	0.362406	positive		412	Chromosome03: 26233937	G	T	bitter-sweet
422	Chromosome03: 26518928	A	G	0.0469484	0.0615694	positive		415	Chromosome03: 26315000	T	A	bitter-sweet
429	Chromosome03: 27717662	A	C	0.133176	-0.00685042	balancing		416	Chromosome03: 26331124	T	A	bitter-sweet
431	Chromosome03: 27946320	T	G	0.210526	0.309273	positive		424	Chromosome03: 26865027	A	C	wild-cultivated
436	Chromosome03: 28976782	A	C	0.368421	0.548371	positive		430	Chromosome03: 27717762	A	G	wild-cultivated
440	Chromosome04: 294265	C	T	0.526316	0.787469	positive		440	Chromosome04: 294265	C	T	wild-cultivated
442	Chromosome04: 406269	C	G	0.245614	0.362406	positive		456	Chromosome04: 2570871	C	G	wild-cultivated
451	Chromosome04: 1610593	G	C	0.231444	0.00190255	balancing		479	Chromosome04: 9144770	G	A	wild-cultivated
456	Chromosome04: 2570871	C	G	0.614035	0.920301	positive		537	Chromosome04: 28342654	C	T	wild-cultivated
476	Chromosome04: 8686974	G	A	0.499966	-0.00945506	balancing		538	Chromosome04: 28354921	G	T	wild-cultivated
478	Chromosome04: 9144674	G	A	0.577302	0.416762	balancing		540	Chromosome05: 421935	T	C	bitter-sweet
496	Chromosome04: 17848062	G	A	0.0877193	0.123308	positive		541	Chromosome05: 483802	C	T	bitter-sweet
497	Chromosome04: 19154224	C	G	0.140351	0.203008	positive		555	Chromosome05: 2532931	T	C	wild-cultivated
502	Chromosome04: 22246965	G	A	0.140351	0.203008	positive		560	Chromosome05: 3067690	T	C	wild-cultivated
505	Chromosome04: 22623000	A	G	0.52948	0.163186	balancing		566	Chromosome05: 4084688	G	T	wild-cultivated
521	Chromosome04: 26175019	A	C	0.122807	0.176441	positive		569	Chromosome05: 4329922	T	C	wild-cultivated
526	Chromosome04: 26856128	T	C	0.245614	0.362406	positive		581	Chromosome05: 6029604	T	G	wild-cultivated
529	Chromosome04: 27058696	T	G	0.122807	0.176441	positive		601	Chromosome05: 11019518	T	G	wild-cultivated
539	Chromosome05: 131650	A	T	0.122807	0.176441	positive		610	Chromosome05: 14883545	A	T	bitter-sweet
559	Chromosome05: 2805881	C	T	0.0877193	0.123308	positive		615	Chromosome05: 17828870	T	A	wild-cultivated
568	Chromosome05: 4280388	T	G	0.122807	0.176441	positive		624	Chromosome05: 21642718	A	G	bitter-sweet
571	Chromosome05: 4786328	T	A	0.298246	0.442105	positive		640	Chromosome05: 24296667	T	C	wild-cultivated
574	Chromosome05: 5094009	G	T	0.210526	0.309273	positive		647	Chromosome05: 25130789	G	A	wild-cultivated
595	Chromosome05: 9212992	T	A	0.375506	-0.0071078	balancing		672	Chromosome06: 695155	A	G	bitter-sweet
601	Chromosome05: 11019518	T	G	0.421053	0.62807	positive		679	Chromosome06: 3248740	C	G	wild-cultivated
603	Chromosome05: 11249068	A	C	0.499364	-0.00810625	balancing		705	Chromosome06: 18657656	C	G	bitter-sweet
611	Chromosome05: 14883715	A	G	0.0877193	0.123308	positive		717	Chromosome06: 20967854	A	C	wild-cultivated
619	Chromosome05: 20090953	T	A	0.552807	0.303644	balancing		719	Chromosome06: 20996374	C	A	wild-cultivated
632	Chromosome05: 23355414	G	A	0.0877193	0.123308	positive		721	Chromosome06: 21324750	T	C	wild-cultivated
640	Chromosome05: 24296667	T	C	0.473684	0.707769	positive		741	Chromosome06: 24264030	T	C	bitter-sweet
644	Chromosome05: 24963726	C	T	0.16349	0.00879037	balancing		760	Chromosome07: 256823	G	A	wild-cultivated
672	Chromosome06: 695155	A	G	0.625278	0.615814	balancing		769	Chromosome07: 2036412	G	A	bitter-sweet
674	Chromosome06: 1376194	A	G	0.499753	-0.00882319	balancing		778	Chromosome07: 2334383	G	T	bitter-sweet
679	Chromosome06: 3248740	C	G	0.492499	0.725191	positive		798	Chromosome07: 5035090	T	C	wild-cultivated
680	Chromosome06: 5437535	C	T	0.368421	0.548371	positive		831	Chromosome07: 23358817	C	T	wild-cultivated
710	Chromosome06: 20462929	T	A	0.0704225	0.097116	positive		841	Chromosome07: 25229466	A	G	wild-cultivated
744	Chromosome06: 24690155	T	C	0.49983	-0.00803299	balancing		855	Chromosome07: 26189808	T	G	bitter-sweet
748	Chromosome06: 25773142	A	G	0.0469484	0.0615694	positive		901	Chromosome08: 5364075	T	A	wild-cultivated
749	Chromosome06: 25773242	C	T	0.245614	0.362406	positive		915	Chromosome08: 8109222	C	T	wild-cultivated
750	Chromosome06: 26222321	C	T	0.140351	0.203008	positive		924	Chromosome08: 17864267	A	T	wild-cultivated
751	Chromosome06: 26471551	A	T	0.333333	0.495238	positive		932	Chromosome08: 21407000	A	T	wild-cultivated
757	Chromosome06: 26877436	T	C	0.368421	0.548371	positive		943	Chromosome08: 27066792	C	A	wild-cultivated
766	Chromosome07: 781264	C	A	0.0422535	0.0544601	positive		951	Chromosome08: 28775673	C	T	bitter-sweet
793	Chromosome07: 3629623	T	A	0.287599	-0.00769882	balancing		955	Chromosome08: 29036919	C	G	wild-cultivated
808	Chromosome07: 10796402	C	G	0.245614	0.362406	positive		957	Chromosome08: 30312275	C	G	wild-cultivated
817	Chromosome07: 19663891	T	C	0.245614	0.362406	positive		959	Chromosome08: 30434221	C	G	wild-cultivated
841	Chromosome07: 25229466	A	G	0.510994	0.743257	positive		962	Chromosome08: 30600338	T	A	wild-cultivated
852	Chromosome07: 26180695	G	A	0.0719696	-0.00695189	balancing		963	Chromosome08: 30951010	T	C	wild-cultivated
876	Chromosome08: 2848296	T	C	0.0938967	0.132663	positive		972	Chromosome08: 32207717	T	C	wild-cultivated
880	Chromosome08: 2938802	A	G	0.333333	0.495238	positive		987	Chromosome09: 1192993	T	C	bitter-sweet
881	Chromosome08: 2938915	C	G	0.0496646	-0.00887462	balancing		1016	Chromosome09: 7988555	G	A	wild-cultivated
885	Chromosome08: 3569477	C	A	0.140351	0.203008	positive		1021	Chromosome09: 10188753	T	A	bitter-sweet
888	Chromosome08: 3634546	T	A	0.210526	0.309273	positive		1038	Chromosome09: 22179783	A	T	wild-cultivated
902	Chromosome08: 5364174	A	T	0.140351	0.203008	positive		1067	Chromosome09: 27381167	C	G	wild-cultivated
907	Chromosome08: 5614605	C	G	0.210526	0.309273	positive		1083	Chromosome09: 28983952	A	T	wild-cultivated
920	Chromosome08: 12057862	G	T	0.500254	-0.00779645	balancing		1085	Chromosome09: 29322985	A	T	bitter-sweet
943	Chromosome08: 27066792	C	A	0.562145	0.83244	positive		1113	Chromosome10: 4401906	G	A	bitter-sweet
945	Chromosome08: 27422124	C	T	0.409656	-0.0031857	balancing		1134	Chromosome10: 13057641	A	G	wild-cultivated
948	Chromosome08: 27588768	G	A	0.122807	0.176441	positive		1150	Chromosome10: 18741951	A	T	bitter-sweet
955	Chromosome08: 29036919	C	G	0.298246	0.442105	positive		1182	Chromosome10: 26205158	T	G	bitter-sweet
962	Chromosome08: 30600338	T	A	0.421053	0.62807	positive		1197	Chromosome11: 1992015	C	T	wild-cultivated
965	Chromosome08: 30969346	A	G	0.421053	0.62807	positive		1206	Chromosome11: 2676308	A	G	bitter-sweet
967	Chromosome08: 31387434	G	A	0.0877193	0.123308	positive		1231	Chromosome11: 8250641	T	G	wild-cultivated
972	Chromosome08: 32207717	T	C	0.438596	0.654637	positive		1240	Chromosome11: 12190274	A	G	wild-cultivated
976	Chromosome08: 33017647	G	A	0.333333	0.495238	positive		1241	Chromosome11: 12233814	C	T	bitter-sweet
977	Chromosome09: 118313	A	G	0.306362	0.0127027	balancing		1245	Chromosome11: 14868098	T	C	wild-cultivated
984	Chromosome09: 970532	T	A	0.0877193	0.123308	positive		1246	Chromosome11: 14868198	A	C	bitter-sweet
1001	Chromosome09: 4663923	T	G	0.0877193	0.123308	positive		1252	Chromosome11: 18365289	T	C	bitter-sweet
1002	Chromosome09: 5268886	G	T	0.0877193	0.123308	positive		1279	Chromosome11: 24604830	G	A	wild-cultivated
1028	Chromosome09: 13619569	T	C	0.104984	-0.00591366	balancing		1282	Chromosome11: 24721586	C	T	wild-cultivated
1038	Chromosome09: 22179783	A	T	0.298246	0.442105	positive		1345	Chromosome12: 11719947	A	T	wild-cultivated
1052	Chromosome09: 24981827	T	A	0.210526	0.309273	positive		1357	Chromosome12: 17971930	T	G	wild-cultivated
1073	Chromosome09: 27619693	G	A	0.0877193	0.123308	positive		1405	Chromosome13: 1924197	A	G	wild-cultivated
1082	Chromosome09: 28856342	T	A	0.140351	0.203008	positive		1413	Chromosome13: 2749966	T	C	bitter-sweet
1086	Chromosome10: 3226	G	C	0.210526	0.309273	positive		1417	Chromosome13: 3014615	G	A	wild-cultivated
1088	Chromosome10: 124671	T	C	0.500295	-0.00629286	balancing		1418	Chromosome13: 3014707	A	G	wild-cultivated
1099	Chromosome10: 2989157	T	A	0.122807	0.176441	positive		1429	Chromosome13: 5816566	G	A	wild-cultivated
1102	Chromosome10: 3469373	A	G	0.0877193	0.123308	positive		1436	Chromosome13: 6779998	T	C	wild-cultivated
1125	Chromosome10: 9273925	G	A	0.0422535	0.0544601	positive		1445	Chromosome13: 8242170	C	T	wild-cultivated
1134	Chromosome10: 13057641	A	G	0.385965	0.574937	positive		1463	Chromosome13: 22829629	C	A	wild-cultivated
1139	Chromosome10: 15713762	T	G	0.105011	-0.00862867	balancing		1466	Chromosome13: 22991410	A	C	wild-cultivated
1149	Chromosome10: 18741171	C	T	0.298246	0.442105	positive		1470	Chromosome13: 24701359	G	C	wild-cultivated
1150	Chromosome10: 18741951	A	T	0.0724638	0.100207	positive		1488	Chromosome14: 362187	A	T	bitter-sweet
1151	Chromosome10: 18742046	T	C	0.368421	0.548371	positive		1496	Chromosome14: 1555662	T	C	bitter-sweet
1152	Chromosome10: 18798613	C	A	0.0704225	0.097116	positive		1510	Chromosome14: 3594884	A	C	bitter-sweet
1168	Chromosome10: 22844553	T	A	0.169019	0.0062078	balancing		1524	Chromosome14: 5490709	G	T	bitter-sweet
1169	Chromosome10: 22844687	A	G	0.148591	0.00154089	balancing		1543	Chromosome14: 8289286	C	G	wild-cultivated
1188	Chromosome11: 411283	G	A	0.500272	-0.00762454	balancing		1555	Chromosome14: 11209273	G	T	wild-cultivated
1204	Chromosome11: 2496486	A	C	0.156933	-0.0090005	balancing		1604	Chromosome15: 1072630	C	A	wild-cultivated
1208	Chromosome11: 2744781	C	A	0.0877193	0.123308	positive		1614	Chromosome15: 2752353	G	T	wild-cultivated
1219	Chromosome11: 6141745	T	C	0.140351	0.203008	positive		1619	Chromosome15: 3244305	T	C	bitter-sweet
1231	Chromosome11: 8250641	T	G	0.440203	0.645206	positive		1626	Chromosome15: 3786714	T	C	wild-cultivated
1235	Chromosome11: 9706246	T	A	0.187124	-0.00548051	balancing		1629	Chromosome15: 3903983	T	G	wild-cultivated
1239	Chromosome11: 12024982	C	T	0.498596	-0.00873791	balancing		1648	Chromosome15: 6020736	G	A	wild-cultivated
1245	Chromosome11: 14868098	T	C	0.491228	0.734336	positive		1662	Chromosome15: 7148469	C	T	bitter-sweet
1247	Chromosome11: 15276023	T	A	0.232513	-0.00815411	balancing		1670	Chromosome15: 8825233	G	T	wild-cultivated
1249	Chromosome11: 17564126	T	A	0.140351	0.203008	positive		1678	Chromosome15: 9511356	T	C	wild-cultivated
1256	Chromosome11: 18531850	A	T	0.298246	0.442105	positive		1687	Chromosome15: 11084198	A	G	wild-cultivated
1264	Chromosome11: 21482188	T	G	0.122807	0.176441	positive		1718	Chromosome16: 199681	G	A	bitter-sweet
1279	Chromosome11: 24604830	G	A	0.614035	0.920301	positive		1733	Chromosome16: 2986367	G	A	wild-cultivated
1282	Chromosome11: 24721586	C	T	0.54386	0.814035	positive		1736	Chromosome16: 6128016	C	T	wild-cultivated
1292	Chromosome11: 25787161	G	C	0.0750816	-0.00534499	balancing		1748	Chromosome16: 14270328	T	G	bitter-sweet
1296	Chromosome11: 26577093	A	G	0.122807	0.176441	positive		1767	Chromosome16: 22594616	G	A	wild-cultivated
1315	Chromosome12: 2341050	A	G	0.0405937	-0.00762429	balancing		1768	Chromosome16: 22809835	A	T	wild-cultivated
1327	Chromosome12: 5107446	T	C	0.0584706	-0.00551938	balancing		1777	Chromosome16: 24511903	T	A	wild-cultivated
1345	Chromosome12: 11719947	A	T	0.562166	0.832205	positive		1787	Chromosome16: 25898721	T	A	wild-cultivated
1350	Chromosome12: 13560081	G	A	0.15942	0.231884	positive		1818	Chromosome17: 14609096	G	A	wild-cultivated
1357	Chromosome12: 17971930	T	G	0.438596	0.654637	positive		1843	Chromosome17: 20055248	T	C	bitter-sweet
1367	Chromosome12: 24695539	A	G	0.5	-0.00785495	balancing		1865	Chromosome17: 23475397	C	T	wild-cultivated
1379	Chromosome12: 26898365	C	A	0.122807	0.176441	positive		1878	Chromosome17: 25058417	G	A	wild-cultivated
1405	Chromosome13: 1924197	A	G	0.578947	0.867168	positive		1881	Chromosome17: 25776590	G	C	wild-cultivated
1420	Chromosome13: 3675894	G	T	0.0795221	-0.00564521	balancing		1893	Chromosome18: 827865	G	T	wild-cultivated
1429	Chromosome13: 5816566	G	A	0.438596	0.654637	positive		1900	Chromosome18: 1372574	C	A	wild-cultivated
1439	Chromosome13: 7176408	G	A	0.385965	0.574937	positive		1901	Chromosome18: 1756375	T	C	bitter-sweet
1449	Chromosome13: 11484426	C	T	0.0422535	0.0544601	positive		1910	Chromosome18: 2640877	A	G	bitter-sweet
1451	Chromosome13: 13971692	T	A	0.245614	0.362406	positive		1911	Chromosome18: 2641009	G	T	bitter-sweet
1452	Chromosome13: 14235043	T	C	0.497894	-0.00800627	balancing		1989	Scaffold00589: 86742	C	A	wild-cultivated
1459	Chromosome13: 17195332	T	C	0.209753	-0.00131585	balancing		1990	Scaffold00589: 86871	G	C	wild-cultivated
1463	Chromosome13: 22829629	C	A	0.421053	0.62807	positive		2006	Scaffold00974: 16646	G	A	bitter-sweet
1466	Chromosome13: 22991410	A	C	0.54386	0.814035	positive
1476	Chromosome13: 27124103	A	G	0.0938967	0.132663	positive
1490	Chromosome14: 456437	A	G	0.0877193	0.123308	positive
1495	Chromosome14: 1342567	G	T	0.298246	0.442105	positive
1511	Chromosome14: 3595004	T	A	0.0877193	0.123308	positive
1527	Chromosome14: 5532212	C	T	0.219178	-0.0042832	balancing
1535	Chromosome14: 7189269	T	A	0.0877193	0.123308	positive
1536	Chromosome14: 7190472	T	A	0.140351	0.203008	positive
1550	Chromosome14: 10758364	A	C	0.140351	0.203008	positive
1551	Chromosome14: 10758495	T	A	0.0877193	0.123308	positive
1552	Chromosome14: 10958253	G	C	0.122807	0.176441	positive
1570	Chromosome14: 14955132	C	T	0.0469484	0.0615694	positive
1596	Chromosome14: 23847640	G	A	0.138482	-0.00417724	balancing
1597	Chromosome15: 150791	T	C	0.333333	0.495238	positive
1615	Chromosome15: 2752479	A	G	0.210526	0.309273	positive
1632	Chromosome15: 4253302	A	G	0.249149	0.00274283	balancing
1641	Chromosome15: 5456087	A	C	0.0877193	0.123308	positive
1648	Chromosome15: 6020736	G	A	0.477761	0.681131	positive
1651	Chromosome15: 6264532	G	T	0.0404612	-0.00777129	balancing
1677	Chromosome15: 9457641	C	A	0.333333	0.495238	positive
1687	Chromosome15: 11084198	A	G	0.421053	0.62807	positive
1694	Chromosome15: 12397402	G	A	0.210526	0.309273	positive
1698	Chromosome15: 13150014	A	G	0.0422535	0.0544601	positive
1704	Chromosome15: 15068300	T	C	0.117639	-0.00334246	balancing
1708	Chromosome15: 17998623	G	T	0.0540014	-0.00776919	balancing
1715	Chromosome15: 25203925	A	T	0.0704225	0.097116	positive
1719	Chromosome16: 558050	A	T	0.245614	0.362406	positive
1725	Chromosome16: 1015676	T	C	0.368421	0.548371	positive
1736	Chromosome16: 6128016	C	T	0.649123	0.973434	positive
1751	Chromosome16: 15163754	T	C	0.0449644	-0.0070522	balancing
1767	Chromosome16: 22594616	G	A	0.385965	0.574937	positive
1768	Chromosome16: 22809835	A	T	0.333333	0.495238	positive
1773	Chromosome16: 24111965	A	T	0.298246	0.442105	positive
1781	Chromosome16: 25345112	C	T	0.0750816	-0.00534499	balancing
1787	Chromosome16: 25898721	T	A	0.421053	0.62807	positive
1792	Chromosome16: 27008650	A	G	0.122807	0.176441	positive
1835	Chromosome17: 19014584	T	A	0.0469484	0.0615694	positive
1840	Chromosome17: 19972004	A	C	0.0792643	-0.00594545	balancing
1841	Chromosome17: 20018018	T	C	0.0704225	0.097116	positive
1854	Chromosome17: 20810227	A	C	0.0877193	0.123308	positive
1865	Chromosome17: 23475397	C	T	0.368421	0.548371	positive
1878	Chromosome17: 25058417	G	A	0.561404	0.840602	positive
1894	Chromosome18: 920423	G	A	0.0877193	0.123308	positive
1905	Chromosome18: 2507285	T	C	0.142521	-0.00311603	balancing
1914	Chromosome18: 3096545	G	C	0.122807	0.176441	positive
1920	Chromosome18: 3997011	T	C	0.405489	3.86826e-05	balancing
1925	Chromosome18: 4447763	A	C	0.298246	0.442105	positive
1952	Chromosome18: 9613350	G	A	0.580833	0.413048	balancing
1960	Chromosome18: 11091719	G	T	0.0422535	0.0544601	positive
1967	Chromosome18: 13963363	C	T	0.210526	0.309273	positive
1989	Scaffold00589: 86742	C	A	0.59748	0.878268	positive
1990	Scaffold00589: 86871	G	C	0.421053	0.62807	positive
1991	Scaffold00600: 97378	C	T	0.0422535	0.0544601	positive
1992	Scaffold00636: 191486	G	T	0.0452294	-0.00670574	balancing
2004	Scaffold00909: 22729	G	T	0.0704225	0.097116	positive
2011	Scaffold01203: 4167	G	A	0.166736	0.00412804	balancing
2021	Scaffold01565: 16023	T	G	0.467646	-0.009339	balancing

## Sheet: TableB3_annotations
SNP_ID	Genomic position	REF>ALT	Type of selection	Divergence	TranscriptName	Local	Predicted Effect	Predicted Effect in other transcripts	GO terms	SimilarTo	e-value	PutativeFunction
SNP_39	Chrom01:17748573	G>A	positive	wild-cultivated	NC	NC	intergenic_region (Manes.01G059700-Manes.01G059800)		NC	NCM	NCM	NCM
SNP_85	Chrom01:24610472	G>T	positive	wild-cultivated	Manes.01G131000.1	intron	intron_variant	intron_variant: Manes.01G131000.2; upstream_gene_variant: Manes.01G130900.1; upstream_gene_variant: Manes.01G131100.1	NA	AT1G06660.1: JASON	7e-33	JASON encodes a protein of unknown function, but it is required for normal spindle orientation at male meiosis II and normal formation of tetrad of microspores (De Storme & Geelen, 2011).
SNP_95	Chrom01:25808760	G>A	positive	wild-cultivated	NC	NC	intergenic_region (Manes.01G146100-Manes.01G146200)		NC	NCM	NCM	NCM
SNP_135	Chrom01:30832512	G>A	positive	wild-cultivated	Manes.01G221600.1	exon	missense_variant: [520]Pro>Leu	upstream_gene_variant: Manes.01G221400.1; downstream_gene_variant: Manes.01G221500.1; downstream_gene_variant: Manes.01G221500.2	(GO:0004857, enzyme inhibitor activity) molecular_function; (GO:0005618, cell wall) cellular_component; (GO:0030599, pectinesterase activity) molecular_function; (GO:0042545, cell wall modification) biological_process;	AT1G02810.1: Plant invertase/pectin methylesterase inhibitor superfamily (PME7)	1.6e-94	PME7 probably encodes the pectinesterase/pectinesterase inhibitor 7, which acts in the modification of cell walls via demethylesterification of cell wall pectin, contributing both to the firming and softening of the cell wall (Louvet et al., 2006).
SNP_139	Chrom01:31020015	G>T	balancing	bitter-sweet	NC	NC	intergenic_region (Manes.01G224900-Manes.01G225000)	upstream_gene_variant: Manes.01G225000.1; upstream_gene_variant: Manes.01G225100.1; downstream_gene_variant: Manes.01G224900.1	NC	NCM	NCM	NCM
SNP_172	Chrom02:864781	G>C	positive	wild-cultivated	Manes.02G008900.1	exon	missense_variant: [214]Ser>Thr	upstream_gene_variant: Manes.02G009000.1	(GO:0005515, protein binding) molecular_function; (GO:0016773, phosphotransferase activity, alcohol group as acceptor) molecular_function	AT2G46500.1: phosphoinositide 4-kinase gamma 4 (ATPI4K, GAMMA 4, PI4K GAMMA 4, UBDK GAMMA 4)	8.6e-81	PI4KG4 encodes a protein involved in the phosphorylation of phosphatidylinositol (PI) to PI4P is the first committed step in the generation of phosphatidylinositol 4,5-bisphosphate (PIP2), a precursor of the second messenger inositol 1,4,5-trisphosphate (InsP3) (Galvão et al, 2008).
SNP_320	Chrom03:3976968	G>A	positive	wild-cultivated	Manes.03G047100.1	intron	intron_variant	downstream_gene_variant: Manes.03G047200.1	NA	AT5G56750.1: N-MYC downregulated-like 1 (NDL1)	2.7e-32	NDL1 interacts with the Gβ subunit (AGB1) of the heterotrimeric G protein in a signaling pathway regulating lateral root formation (Mudgil et al., 2009). They also act as positive regulators of meristem initiation and branching (Mudgil et al., 2013).
SNP_377	Chrom03:22540180	T>G	positive	wild-cultivated	Manes.03G128100.1	exon	synonymous_variant: [39]Pro>Pro	synonymous_variant: [39]Pro>Pro: Manes.03G128100.2	NA	AT5G25610.1: BURP domain-containing protein (ATRD22, RD22)	6.5e-14	RD22 encodes a BURP domain protein that acts in the drought stress response, suppressing chlorophyll degradation under moisture stress (Harshavardhan et al., 2014).
SNP_395	Chrom03:24274865	T>C	positive	wild-cultivated	NC	NC	intergenic_region (Manes.03G147000-Manes.03G147100)	downstream_gene_variant: Manes.03G147000.1; downstream_gene_variant: Manes.03G147100.1	NC	NCM	NCM	NCM
SNP_440	Chrom04:294265	C>T	positive	wild-cultivated	NC	NC	intergenic_region (Manes.04G001100-Manes.04G001200)	downstream_gene_variant: Manes.04G001200.1	NC	NCM	NCM	NCM
SNP_456	Chrom04:2570871	C>G	positive	wild-cultivated	Manes.04G024600.1	intron	intron_variant : Manes.04G024600.1	intron_variant: Manes.04G024600.2	(GO:0005634, nucleus) cellular_component; (GO:0008270, zinc ion binding) molecular_function; (GO:0016049, cell growth) biological_process; (GO:0016925, protein sumoylation) biological_process; (GO:0019789, SUMO transferase activity) molecular_function; (GO:0031668, cellular response to extracellular stimulus) biological_process;	AT5G60410.2: DNA-binding protein with MIZ/SP-RING zinc finger, PHD-finger and SAP domain (ATSIZ1, SIZ1)	2.6e-100	SIZ1 encodes a plant small ubiquitin-like modifier (SUMO) E3 ligase involved in responses to many abiotic stresses. It participates in the regulation of phosphate deficiency responses (Miura et al., 2005), facilitates basal thermotolerance (Yoo et al., 2006), freezing tolerance (Miura et al., 2007), drought tolerance (Catala et al., 2007). Additionally, SIZ1 is involved in the regulation of plant…
SNP_601	Chrom05:11019518	T>G	positive	wild-cultivated	Manes.05G114400.1	exon	missense_variant: [260]Ser>Ala		(GO:0003677, DNA binding) molecular_function	AT1G25340.1: myb domain protein 116 (AtMYB116, MYB116)	9.2e-46	MYB116 is uncharacterized. A MYB domain is usually composed of one to three imperfect repeats that assume a helix-turn-helix conformation that intercalates in the major groove of the DNA. MYB proteins are a superfamily of transcription factors involved in regulation of developmental processes and defence responses in plants (Yanhui et al., 2006).
SNP_640	Chrom05:24296667	T>C	positive	wild-cultivated	NC	NC	intergenic_region (Manes.05G176300-Manes.05G176400)	upstream_gene_variant: Manes.05G176300.1; upstream_gene_variant: Manes.05G176400.1	NC	NCM	NCM	NCM
SNP_672	Chrom06:695155	A>G	balancing	bitter-sweet	Manes.06G003200.1	intron	intron_variant	downstream_gene_variant: Manes.06G003200.2; upstream_gene_variant: Manes.06G003300.1	(GO:0000166, nucleotide binding) molecular_function; (GO:0003700, transcription factor activity, sequence-specific DNA binding) molecular_function; (GO:0005515, protein binding) molecular_function; (GO:0005634, nucleus) cellular_component; (GO:0006355, regulation of transcription, DNA-templated) biological_process; (GO:0008270, zinc ion binding) molecular_function; (GO:0015079, potassium ion tran…	AT1G10170.1: NF-X-like 1 (ATNFXL1, NFXL1)	0	NFXL1 encodes a NF-X1-type zinc finger protein, a class of transcription factors, required for growth under salt stress and likely involved in protection of photosynthesis (Lisso et al., 2006). NFXL1 may play an important role as a signaling component in the response to phytotoxins produced by phytopathogenic fungi, as well as the general defence response in Arabidopsis (Asano et al., 2008).
SNP_679	Chrom06:3248740	C>G	positive	wild-cultivated	Manes.06G019800.1	intron	intron_variant		(GO:0005515, protein binding) molecular_function; (GO:0008270, zinc ion binding) molecular_function	NCA	NCA	NCA
SNP_841	Chrom07:25229466	A>G	positive	wild-cultivated	NC	NC	intergenic_region (Manes.07G126700-Manes.07G126800)	downstream_gene_variant: Manes.07G126700.1; downstream_gene_variant: Manes.07G126800.1	NC	NCM	NCM	NCM
SNP_943	Chrom08:27066792	C>A	positive	wild-cultivated	NC	NC	intergenic_region (Manes.08G104200-Manes.08G104300)	downstream_gene_variant: Manes.08G104300.1	NC	NCM	NCM	NCM
SNP_955	Chrom08:29036919	C>G	positive	wild-cultivated	Manes.08G125200.1	exon	missense_variant: [450]Leu>Phe		NA	AT2G32910.1: DCD (Development and Cell Death) domain protein	8.2e-45	At2g32910 is uncharacterized, probably encodes a DCD (Development and Cell Death) domain protein.
SNP_962	Chrom08:30600338	T>A	positive	wild-cultivated	Manes.08G140400.1	intron	intron_variant		(GO:0005515, protein binding) molecular_function; (GO:0005634, nucleus) cellular_component; (GO:0008270, zinc ion binding) molecular_function; (GO:0018024, histone-lysine N-methyltransferase activity) molecular_function; (GO:0034968, histone lysine methylation) biological_process;	AT3G04380.1: SET-domain containing protein lysine methyltransferase family protein (SDG31, SUVR4)	1.1e-46	SUVR4 encodes a Histone-lysine N-methyltransferase that converts monomethylated 'Lys-9' of histone H3 (H3K9me1) to dimethylated 'Lys-9' (H3K9me2) and to trimethylated 'Lys-9' (H3K9me3), in the absence or presence of bound ubiquitin, respectively (Veiseth et al., 2011). SUVR4 may be involved in the epigenetic defence mechanism by trimethylating H3K9 to suppress potentially harmful transposon activ…
SNP_972	Chrom08:32207717	T>C	positive	wild-cultivated	NC	NC	intergenic_region (Manes.08G159600-Manes.08G159700)	upstream_gene_variant: Manes.08G159700.1; downstream_gene_variant: Manes.08G159600.1	NC	NCM	NCM	NCM
SNP_1038	Chrom09:22179783	A>T	positive	wild-cultivated	Manes.09G102300.1	exon	missense_variant: [71]Lys>Ile		NA	NCA	NCA	NCA
SNP_1134	Chrom10:13057641	A>G	positive	wild-cultivated	Manes.10G075700.1	intron	intron_variant		(GO:0003824, catalytic activity) molecular_function; (GO:0004560, alpha-L-fucosidase activity) molecular_function	AT4G34260.1: 1,2-alpha-L-fucosidases (FUC95A)	4.9e-38	FUC95A hydrolyzes alpha1,2-linked fucose which can be found on xyloglucans, one of the main hemicellulose compounds of dicotyledons (Léonard et al., 2008). The fucosylated nonasaccharide (XXFG) derived from xyloglucans plays a role in cell signaling (York et al., 1984).
SNP_1150	Chrom10:18741951	A>T	positive	bitter-sweet	Manes.10G090200.1	exon	missense_variant: [266]Glu>Asp	downstream_gene_variant: Manes.10G090300.1	NA	AT4G17000.1: dl4530c	4e-16	dl4530c is uncharacterized, probably encodes a Neurofilament heavy protein.
SNP_1231	Chrom11:8250641	T>G	positive	wild-cultivated	Manes.11G072400.1	intron	intron_variant	upstream_gene_variant: Manes.11G072500.1	(GO:0006006, glucose metabolic process) biological_process; (GO:0016620, oxidoreductase activity, acting on the aldehyde or oxo group of donors, NAD or NADP as acceptor) molecular_function; (GO:0050661, NADP binding) molecular_function; (GO:0051287, NAD binding) molecular_function; (GO:0055114, oxidation-reduction process) biological_process;	AT3G26650.1: glyceraldehyde 3-phosphate dehydrogenase A subunit (GAPA, GAPA-1)	6.6e-138	GAPA1 encodes a chloroplastic glyceraldehyde-3-phosphate dehydrogenase in Arabidopsis, which participates in the photosynthetic reductive pentose phosphate pathway (Calvin-Benson cycle) (Marri et al., 2005).
SNP_1245	Chrom11:14868098	T>C	positive	wild-cultivated	Manes.11G094300.1	intron	intron_variant		(GO:0004553, hydrolase activity, hydrolyzing O-glycosyl compounds) molecular_function; (GO:0005975, carbohydrate metabolic process) biological_process; (GO:0030246, carbohydrate binding) molecular_function;	AT2G16730.1: glycosyl hydrolase family 35 protein (BGAL13)	4.7e-23	BGAL13 encodes Beta-galactosidase 13, which acts on the hydrolysis of terminal non-reducing beta-D-galactose residues in beta-D-galactosides.
SNP_1279	Chrom11:24604830	G>A	positive	wild-cultivated	NC	NC	intergenic_region (Manes.11G134100-Manes.11G134200)		NC	NCM	NCM	NCM
SNP_1282	Chrom11:24721586	C>T	positive	wild-cultivated	Manes.11G134800.1	3'UTR	3'UTR_variant	downstream_gene_variant: Manes.11G134700.1; downstream_gene_variant: Manes.11G134900.1; downstream_gene_variant: Manes.11G135000.1; downstream_gene_variant: Manes.11G134700.2; downstream_gene_variant: Manes.11G134900.2	(GO:0005515, protein binding) molecular_function; (GO:0008270, zinc ion binding) molecular_function	AT5G10380.1: RING/U-box superfamily protein (ATRING1, RING1, ATL55)	0.0014	ATL55 encodes the E3 ubiquitin-protein ligase RING1 that may be involved in positive regulation of programmed cell death, and in the early steps of the plant defence signaling pathway (Lin et al., 2008).
SNP_1345	Chrom12:11719947	A>T	positive	wild-cultivated	NC	NC	intergenic_region (Manes.12G087500-Manes.12G087600)		NC	NCM	NCM	NCM
SNP_1357	Chrom12:17971930	T>G	positive	wild-cultivated	NC	NC	intergenic_region (Manes.12G096600-Manes.12G096700)		NC	NCM	NCM	NCM
SNP_1405	Chrom13:1924197	A>G	positive	wild-cultivated	NC	NC	intergenic_region (Manes.13G020200-Manes.13G020300)	upstream_gene_variant: Manes.13G020200.1; upstream_gene_variant: Manes.13G020300.1; upstream_gene_variant: Manes.13G020300.2	NC	NCM	NCM	NCM
SNP_1429	Chrom13:5816566	G>A	positive	wild-cultivated	NC	NC	intergenic_region (Manes.13G053900-Manes.13G054000)	upstream_gene_variant: Manes.13G053900.1; downstream_gene_variant: Manes.13G053700.1; downstream_gene_variant: Manes.13G053800.1	NC	NCM	NCM	NCM
SNP_1463	Chrom13:22829629	C>A	positive	wild-cultivated	Manes.13G105000.1	exon	missense_variant: [121]Ala>Asp		(GO:0004611, phosphoenolpyruvate carboxykinase activity) molecular_function; (GO:0004612, phosphoenolpyruvate carboxykinase (ATP) activity) molecular_function; (GO:0005524, ATP binding) molecular_function; (GO:0006094, gluconeogenesis) biological_process; (GO:0017076, purine nucleotide binding) molecular_function;	AT4G37870.1: phosphoenolpyruvate carboxykinase 1 (PCK1, PEPCK)	2.7e-98	PCKA encodes a phosphoenolpyruvate carboxykinase (ATP), which is involved in the pathway gluconeogenesis, which is part of Carbohydrate biosynthesis.
SNP_1466	Chrom13:22991410	A>C	positive	wild-cultivated	NC	NC	intergenic_region (Manes.13G105800-Manes.13G105900)	downstream_gene_variant: Manes.13G105800.1; downstream_gene_variant: Manes.13G105800.2	NC	NCM	NCM	NCM
SNP_1648	Chrom15:6020736	G>A	positive	wild-cultivated	Manes.15G081800.1	exon	missense_variant: [562]Asp>Asn	downstream_gene_variant: Manes.15G081900.1	(GO:0005515, protein binding) molecular_function; (GO:0008270, zinc ion binding) molecular_function; (GO:0016579, protein deubiquitination) biological_process; (GO:0036459, ubiquitinyl hydrolase activity) molecular_function;	AT3G20630.1: ubiquitin-specific protease 14 (ATUBP14, PER1, TTN6, UBP14)	2.1e-75	UBP14 encodes ubiquitin carboxyl-terminal hydrolase 14, which recognizes and hydrolyzes the peptide bond at the C-terminal glycine of ubiquitin. It is involved in seed and embryo development (Doelling et al., 2001, Tzafrir et al., 2002).
SNP_1687	Chrom15:11084198	A>G	positive	wild-cultivated	Manes.15G143000.1	exon	missense_variant: [103]Thr>Ala		(GO:0005488, binding) molecular_function; (GO:0005515, protein binding) molecular_function; (GO:0008270, zinc ion binding) molecular_function; (GO:0046872, metal ion binding) molecular_function;	AT4G33940.1: RING/U-box superfamily protein	3.1e-35	At4g33940 is uncharacterized.
SNP_1736	Chrom16:6128016	C>T	positive	wild-cultivated	Manes.16G043500.1	exon	synonymous_variant: [254]Thr>Thr	synonymous_variant: [183]Thr>Thr: Manes.16G043500.2; downstream_gene_variant: Manes.16G043600.1; downstream_gene_variant: Manes.16G043600.3; downstream_gene_variant: Manes.16G043600.2	NA	AT1G78700.1: BES1/BZR1 homolog 4 (BEH4)	1.1e-68	BEH4 is uncharacterized, probably encodes a BES1/BZR1 homolog protein 4. BZR1 and BES1 are key transcription factors of brassinosteroid signaling and may have a central role in optimizing plant growth and development (Li et al., 2018).
SNP_1767	Chrom16:22594616	G>A	positive	wild-cultivated	Manes.16G072300.1	exon	missense_variant: [381]Leu>Phe	downstream_gene_variant: Manes.16G072200.1	(GO:0005215, transporter activity) molecular_function; (GO:0006810, transport) biological_process; (GO:0016020, membrane) cellular_component;	AT1G52190.1: Major facilitator superfamily protein (NPF1.2)	7.1e-29	NPF1.2 encodes NRT1/ PTR FAMILY 1.2, which acts as a low-affinity nitrate transporter involved in xylem-to-phloem transfer for redistributing nitrate into developing leaves (Hsu & Tsay, 2013).
SNP_1768	Chrom16:22809835	A>T	positive	wild-cultivated	Manes.16G073900.1	exon	missense_variant: [550]Tyr>Asn	downstream_gene_variant: Manes.16G073800.1	(GO:0004470, malic enzyme activity) molecular_function; (GO:0004471, malate dehydrogenase (decarboxylating) (NAD+) activity) molecular_function; (GO:0006108, malate metabolic process) biological_process; (GO:0051287, NAD binding) molecular_function; (GO:0055114, oxidation-reduction process) biological_process;	AT5G11670.1: NADP-malic enzyme 2 (ATNADP-ME2, NADP-ME2)	3.9e-69	NAPD-ME2 encodes the isoform responsible for the major part of NADP-malic enzymes activity in mature tissues of Arabidopsis, acting in the conversion of L-malate into pyruvate, CO2 and NADPH (Wheeler et al., 2005). The substrates and products of its reaction participate in different photosynthetic and non-photosynthetic pathways.
SNP_1787	Chrom16:25898721	T>A	positive	wild-cultivated	Manes.16G103800.1	exon	missense_variant: [239]Arg>Ser	upstream_gene_variant: Manes.16G103700.1	NA	AT5G56750.1: N-MYC downregulated-like 1 (NDL1)	3.5e-37	NDL1 interacts with the Gβ subunit (AGB1) of the heterotrimeric G protein in a signaling pathway regulating lateral root formation (Mudgil et al., 2009). They also act as positive regulators of meristem initiation and branching (Mudgil et al., 2013).
SNP_1865	Chrom17:23475397	C>T	positive	wild-cultivated	Manes.17G092000.1	intron	intron_variant	intron_variant: Manes.17G092000.2	(GO:0003924, GTPase activity) molecular_function; (GO:0005525, GTP binding) molecular_function; (GO:0043234, protein complex) cellular_component; (GO:0051258, protein polymerization) biological_process;	AT1G75010.1: GTP binding (ARC3)	7.2e-37	ARC3 encodes the ACCUMULATION AND REPLICATION OF CHLOROPLASTS 3, a Z-ring accessory protein. It is involved in the initiation of plastid division and may control the rate of chloroplast expansion as well as the stromule (stroma-filled tubular extensions of the plastid envelope membrane) length and frequency (Marrison et al., 1999, Shimada et al., 2004, Maple et al., 2007, Holzinger et al., 2008).
SNP_1878	Chrom17:25058417	G>A	positive	wild-cultivated	Manes.17G110200.1	exon	synonymous_variant: [239]Ala>Ala	downstream_gene_variant: Manes.17G110100.1; downstream_gene_variant: Manes.17G110300.1	(GO:0000166, nucleotide binding) molecular_function; (GO:0003676, nucleic acid binding) molecular_function	AT3G56510.1: RNA-binding (RRM/RBD/RNP motifs) family protein	1.3e-32	At3g56510 is uncharacterized.
SNP_1989	Scaffold00589:86742	C>A	positive	wild-cultivated	NC	NC	intergenic_region (CHR_START-Manes.S016800)		NC	NCM	NCM	NCM
SNP_1990	Scaffold00589:86871	G>C	positive	wild-cultivated	NC	NC	intergenic_region (CHR_START-Manes.S016800)		NC	NCM	NCM	NCM
SNP_107	Chrom01:27302379	C>T	positive	wild-cultivated	Manes.01G169300.1	intron	splice_region_variant & intron_variant		(GO:0006397, mRNA processing) biological_process	AT2G29210.1: splicing factor PWI domain-containing protein	7.4e-49	At2g29210 is uncharacterized.
SNP_301	Chrom03:1874585	A>G	positive	wild-cultivated	Manes.03G023700.1	3'UTR	3'UTR_variant	3'UTR_variant: Manes.03G023700.2; upstream_gene_variant: Manes.03G023600.1	(GO:0046983, protein dimerization activity) molecular_function	AT4G29100.1: basic helix-loop-helix (bHLH) DNA-binding superfamily protein	1.3e-22	BHLH68 is uncharacterized, but probably encodes a transcription factor, inferred from sequence or structural similarity (Riechmann et al., 2000). Basic helix-loop-helix (bHLH) transcription factors represent a family of proteins that contain a bHLH domain, a motif involved in binding DNA (Bailey et al., 2003).
SNP_355	Chrom03:16137302	T>C	positive	wild-cultivated	Manes.03G095300.1	intron	intron_variant	upstream_gene_variant: Manes.03G095400.1; downstream_gene_variant: Manes.03G095200.1	(GO:0006357, regulation of transcription from RNA polymerase II promoter) biological_process; (GO:0032777, Piccolo NuA4 histone acetyltransferase complex) cellular_component; (GO:0035267, NuA4 histone acetyltransferase complex) cellular_component	AT1G79020.1: Enhancer of polycomb-like transcription factor protein	3.2e-26	YUP8H12R.36 is uncharacterized, but probable encodes a transcription factor, inferred from sequence or structural similarity (Reichmann et al., 2000). Polycomb group (PcG) controls many developmental transitions in angiosperms, including vernalization (Chanvivattana et al., 2004, Derkacheva & Hennig, 2014).
Table key:
SNP_ID = Identifiers of outlier SNPs detected by two tests among fsthet (Flanagan & Jones, 2017), BayeScan (Foll & Gaggiotti, 2008) and pcadapt (Luu et al., 2017)
Genomic position = Chromosome of Manihot esculenta v6.1 (Prochnik et al., 2012) followed by the SNP position in base pairs
REF>ALT = Reference allele of Manihot esculenta v6.1 vs. Alternative alleles for the 159 wild and cultivated manioc
Type of selection = Positive or balancing selection as suggested either by fsthet or BayeScan
Divergence = Major level of divergence among landraces as explained by pcadapt
TranscriptName = Manihot esculenta v6.1 predicted genes in which the outlier SNPs were identified (NC = non-coding)
Local = Region within a transcript where the outlier SNPs were identified
Predicted Effect = Putative effect of SNPs within their associated primary transcripts in Manihot esculenta v6.1 as predicted by SnpEff (Cingolani et al., 2012)
Predicted Effect in other transcripts = Putative effect of SNPs in other than the primary transcripts in Manihot esculenta v6.1 as predicted by SnpEff
GO terms = List of GO term annotations associated to the primary trnascript in which the outlier SNPs were identified (NC = non-coding; NA = not available)
SimilarTo = Arabidopsis thaliana's genes with sequence similarity to the primary transcripts of Manihot esculenta v6.1 in which outlier SNPs were identified (NCM = non-coding in manioc; NCA = non-coding in Arabidopsis)
e-value = number of hits expected by chance after the BLAST of nucleotide sequences of Manihot esculenta v6.1 predicted genes against the genes deposited in TAIR 10 - The Arabidopsis Information Resource (Lamesch et al., 2012) (NCM = non-coding in manioc; NCA = non-coding in Arabidopsis)
PutativeFunction = Putative functional roles for the Arabidopsis thaliana's genes as described in UniProt (www.uniprot.org) (NCM = non-coding in manioc; NCA = non-coding in Arabidopsis)
References:
Asano T, Yasuda M, Nakashita H, Kimura M, Yamaguchi K, Nishiuchi T. 2008. The AtNFXL1 gene functions as a signaling component of the type A trichothecene-dependent response. Plant Signaling and Behavior 3: 991–992.
Bailey PC, Martin C, Toledo-Ortiz G, Quail PH, Huq E, Heim MA, Jakoby M, Werber M, Weisshaar B. 2003. Update on the basic helix-loop-helix transcription factor gene family in Arabidopsis thaliana. Plant Cell 15: 2497–2502.
Catala R, Ouyang J, Abreu IA, Hu Y, Seo H, Zhang X, Chua N-H. 2007. The Arabidopsis E3 SUMO ligase SIZ1 regulates plant growth and drought responses. The Plant Cell 19: 2952–2966.
Chanvivattana Y, Bishopp A, Schubert D, Stock C, Moon Y-H, Sung ZR, Goodrich J. 2004. Interaction of Polycomb-group proteins controlling flowering in Arabidopsis. Development 131: 5263–5276.
Cingolani P, Platts A, Wang LL, Coon M, Nguyen T, Wang L, Land SJ, Ruden DM, Lu X. 2012. A program for annotating and predicting the effects of single nucleotide polyorphisms, SnpEff: SNPs in the genome of Drosophila melanogaster strain w1118; iso-2; iso-3. Fly 6: 1–13.
Derkacheva M, Hennig L. 2014. Variations on a theme: Polycomb group proteins in plants. Journal of Experimental Botany 65: 2769–2784.
Doelling JH, Yan N, Kurepa J, Walker J, Vierstra RD. 2001. The ubiquitin-specific protease UBP14 is essential for early embryo development in Arabidopsis thaliana. The Plant Journal 27: 393–405.
Flanagan SP, Jones AG. 2017. Constraints on the F ST -Heterozygosity Outlier Approach. Journal of Heredity 108: 561–573.
Foll M, Gaggiotti O. 2008. A genome-scan method to identify selected loci appropriate for both dominant and codominant markers: A Bayesian perspective. Genetics 180: 977–993.
Galvão RM, Kota U, Soderblom EJ, Goshe MB, Boss WF. 2008. Characterization of a new family of protein kinases from Arabidopsis containing phosphoinositide 3/4-kinase and ubiquitin-like domains. Biochemical Journal 409: 117–127.
Harshavardhan VT, Son L Van, Seiler C, Junker A, Weigelt-Fischer K, Klukas C, Altmann T, Sreenivasulu N, Bäumlein H, Kuhlmann M. 2014. AtRD22 and AtUSPL1, members of the plant-specific BURP domain family involved in Arabidopsis thaliana drought tolerance. PLoS ONE 9: e110065.
Holzinger A, Kwok EY, Hanson MR. 2008. Effects of arc3, arc5 and arc6 mutations on plastid morphology and stromule formation in green and nongreen tissues of Arabidopsis thaliana. Photochemistry and Photobiology 84: 1324–1335.
Hsu P-K, Tsay Y-F. 2013. Two phloem nitrate transporters, NRT1.11 and NRT1.12, are important for redistributing xylem-borne nitrate to enhance plant growth. Plant Physiology 163: 844–856.
Jin JB, Jin YH, Lee J, Miura K, Yoo CY, Kim WY, Van Oosten M, Hyun Y, Somers DE, Lee I, et al. 2008. The SUMO E3 ligase, AtSIZ1, regulates flowering by controlling a salicylic acid-mediated floral promotion pathway and through affects on FLC chromatin structure. The Plant Journal 53: 530–540.
Lamesch P, Berardini TZ, Li D, Swarbreck D, Wilks C, Sasidharan R, Muller R, Dreher K, Alexander DL, Garcia-Hernandez M, et al. 2012. The Arabidopsis Information Resource (TAIR): improved gene annotation and new tools. Nucleic Acids Research 40: D1202–D1210.
Léonard R, Pabst M, Bondili JS, Chambat G, Veit C, Strasser R, Altmann F. 2008. Identification of an Arabidopsis gene encoding a GH95 alpha1,2-fucosidase active on xyloglucan oligo- and polysaccharides. Phytochemistry 69: 1983–1988.
Lin SS, Martin R, Mongrand S, Vandenabeele S, Chen KC, Jang IC, Chua NH. 2008. RING1 E3 ligase localizes to plasma membrane lipid rafts to trigger FB1-induced programmed cell death in Arabidopsis. The Plant Journal 56: 550–561.
Lisso J, Altmann T, Müssig C. 2006. The AtNFXL1 gene encodes a NF-X1 type zinc finger protein required for growth under salt stress. FEBS Letters 580: 4851–4856.
Louvet R, Cavel E, Gutierrez L, Guénin S, Roger D, Gillet F, Guerineau F, Pelloux J. 2006. Comprehensive expression profiling of the pectin methylesterase gene family during silique development in Arabidopsis thaliana. Planta 224: 782–791.
Luu K, Bazin E, Blum MGB. 2017. pcadapt: an R package to perform genome scans for selection based on principal component analysis. Molecular Ecology Resources 17: 67–77.
Maple J, Vojta L, Soll J, Møller SG. 2007. ARC3 is a stromal Z-ring accessory protein essential for plastid division. EMBO Reports 8: 293–299.
Marri L, Trost P, Pupillo P, Sparla F. 2005. Reconstitution and properties of the recombinant Glyceraldehyde-3-Phosphate Dehydrogenase/CP12/phosphoribulokinase supramolecular complex of Arabidopsis. Plant Physiologyhysiology 139: 1433–1443.
Marrison JL, Rutherford SM, Robertson EJ, Lister C, Dean C, Leech RM. 1999. The distinctive roles of five different ARC genes in the chloroplast division process in Arabidopsis. The Plant Journal 18: 651–662.
Miura K, Jin JB, Lee J, Yoo CY, Stirm V, Miura T, Ashworth EN, Bressan RA, Yun D-J, Hasegawaa PM. 2007. SIZ1-mediated sumoylation of ICE1 controls CBF3/DREB1A expression and freezing tolerance in Arabidopsis. The Plant Cell 19: 1403–1414.
Miura K, Rus A, Sharkhuu A, Yokoi S, Karthikeyan AS, Raghothama KG, Baek D, Koo YD, Jin JB, Bressan RA, et al. 2005. The Arabidopsis SUMO E3 ligase SIZ1 controls phosphate deficiency responses. Proceedings of the National Academy of Sciences 102: 7760–7765.
Mudgil Y, Ghawana S, Jones AM. 2013. N-MYC DOWN-REGULATED-LIKE proteins regulate meristem initiation by modulating auxin transport and MAX2 expression. PLoS ONE 8: e77863.
Mudgil Y, Uhrig JF, Zhou J, Temple B, Jiang K, Jones AM. 2009. Arabidopsis N-MYC DOWNREGULATED-LIKE1, a positive regulator of auxin transport in a G protein-mediated pathway. The Plant Cell 21: 3591–3609.
Prochnik S, Marri PR, Desany B, Rabinowicz PD, Kodira C, Mohiuddin M, Rodriguez F, Fauquet C, Tohme J, Harkins T, et al. 2012. The Cassava Genome: Current Progress, Future Directions. Tropical Plant Biology 5: 88–94.
Riechmann JL, Heard J, Martin G, Reuber L, Jiang C-Z, Keddie J, Adam L, Pineda O, Ratcliffe OJ, Samaha RR, et al. 2000. Arabidopsis transcription factors: genome-wide comparative analysis among eukaryotes. Science 290: 2105–2110.
Shimada H, Koizumi M, Kuroki K, Mochizuki M, Fujimoto H, Ohta H, Masuda T, Takamiya K. 2004. ARC3, a chloroplast division factor, is a chimera of prokaryotic FtsZ and part of eukaryotic phosphatidylinositol-4-phosphate 5-kinase. Plant and Cell Physiology 45: 960–967.
De Storme N, Geelen D. 2011. The Arabidopsis mutant jason produces unreduced first division restitution male gametes through a parallel/fused spindle mechanism in meiosis II. Plant Physiology 155: 1403–1415.
Tzafrir I, McElver JA, Liu C-M, Yang LJ, Wu JQ, Martinez A, Patton DA, Meinke DW. 2002. Diversity of TITAN functions in Arabidopsis seed development. Plant Physiology 128: 38–51.
Veiseth S V., Rahman MA, Yap KL, Fischer A, Egge-Jacobsen W, Reuter G, Zhou M-M, Aalen RB, Thorstensen T. 2011. The SUVR4 histone lysine methyltransferase binds ubiquitin and converts H3K9me1 to H3K9me3 on transposon chromatin in Arabidopsis. PLoS Genetics 7: e1001325.
Wheeler MCG, Tronconi MA, Drincovich MF, Andreo CS, Flügge U-I, Maurino VG. 2005. A comprehensive analysis of the NADP-malic enzyme gene family of Arabidopsis. Plant Physiology 139: 39–51.
Yanhui C, Xiaoyuan Y, Kun H, Meihua L, Jigang L, Zhaofeng G, Zhiqiang L, Yunfei Z, Xiaoxiao W, Xiaoming Q, et al. 2006. The MYB transcription factor superfamily of Arabidopsis: expression analysis and phylogenetic comparison with the rice MYB family. Plant Molecular Biology 60: 107–124.
Yoo CY, Miura K, Jin JB, Lee J, Park HC, Salt DE, Yun D-J, Bressan RA, Hasegawa PM. 2006. SIZ1 small ubiquitin-like modifier E3 ligase facilitates basal thermotolerance in Arabidopsis independent of salicylic acid. Plant Physiology 142: 1548–1558.

## Sheet: TableB4_dapc
						DAPC with all individuals			DAPC within bitter and within sweet manioc
Sample_ID	Reputed	River	Municiplaity	Latitude	Longitude	bitter	sweet	wild	Amazonas	Solimoes	Negro	Branco	Madeira
BOB03B	bitter	Madeira	Borba	-4.42653	-59.888	0.831348	0.168652	2.02578e-77	0.74546	0.0089851	6.43437e-05	7.70251e-05	0.245413
BOB04B	bitter	Madeira	Borba	-4.42653	-59.888	0.765006	0.234994	5.82326e-79	0.00115695	0.00167493	1.11142e-06	1.74888e-05	0.99715
BOB05B	bitter	Madeira	Borba	-4.42653	-59.888	0.99996	3.98212e-05	9.6175e-90	0.000403603	9.66362e-05	6.85378e-06	2.12114e-06	0.999491
BOB06B	bitter	Madeira	Borba	-4.42653	-59.888	0.898565	0.101435	1.98549e-85	0.00127599	0.00444916	1.19977e-05	6.41492e-05	0.994199
BOB07B	bitter	Madeira	Borba	-4.47788	-59.8832	0.999794	0.000206404	1.00009e-85	0.00131194	0.000145061	9.72713e-06	7.99195e-06	0.998525
BOB08B	bitter	Madeira	Borba	-4.47788	-59.8832	0.999974	2.61046e-05	4.50869e-91	0.0849408	0.235916	0.629065	0.00288707	0.0471911
GUA12B	bitter	Madeira	Guajara_Mirim	-10.7911	-65.292	0.830106	0.169894	2.41214e-90	0.00254203	0.000905925	6.06741e-07	4.81347e-05	0.996503
GUA13B	bitter	Madeira	Guajara_Mirim	-10.7911	-65.292	0.0173836	0.982616	4.20771e-75	0.0213038	0.000761501	3.34167e-06	0.000117449	0.977814
GUA17B	bitter	Madeira	Guajara_Mirim	-10.7967	-65.2942	0.926645	0.0733547	2.76519e-94	0.00289985	0.000907407	1.99136e-06	0.000103953	0.996087
GUA25B	bitter	Madeira	Guajara_Mirim	-10.803	-65.2894	0.000479902	0.99952	1.04911e-81	0.00497517	0.000150674	1.58033e-06	2.67272e-05	0.994846
GUA29B	bitter	Madeira	Guajara_Mirim	-10.5818	-65.3847	0.71668	0.28332	1.82437e-91	0.00199015	0.000315553	4.56867e-07	3.05753e-05	0.997663
HUM04B	bitter	Madeira	Humaita	-7.52817	-63.349	0.999969	3.08139e-05	3.50416e-90	0.0276942	0.621871	0.322733	0.00252431	0.0251777
HUM06B	bitter	Madeira	Humaita	-7.52788	-63.3486	0.999841	0.000159398	2.65055e-87	0.000397775	0.000214527	1.00019e-06	1.55003e-05	0.999371
HUM11B	bitter	Madeira	Humaita	-7.42865	-63.0061	0.948826	0.0511744	1.83354e-88	0.93531	0.00238769	4.06436e-05	0.000447877	0.0618134
TP145B	bitter	Madeira	Manicore	-5.8432	-61.6563	0.999821	0.000179421	1.02747e-86	0.000746053	0.000120236	5.16012e-07	9.49708e-06	0.999124
TP146B	bitter	Madeira	Manicore	-5.8432	-61.6563	0.999941	5.91885e-05	2.0715e-92	0.00119784	0.528223	0.00792434	0.451121	0.0115332
TP147B	bitter	Madeira	Manicore	-5.8432	-61.6563	0.999952	4.75699e-05	2.18706e-94	0.037312	0.226149	0.00273825	0.00185407	0.731947
TP8B	bitter	Madeira	Manicore	-5.82955	-61.559	0.999859	0.000140703	2.535e-87	0.000571109	0.000113748	6.50691e-07	1.32118e-05	0.999301
V188B	bitter	Madeira	Manicore	-5.84823	-61.6689	0.0587332	0.941267	2.59105e-82	0.393646	0.000192394	3.29757e-06	0.000323854	0.605834
BAR14B	bitter	Negro	Barcelos	0.2267	-63.989	0.999992	8.30142e-06	3.85942e-86	0.00237589	0.986366	0.00784556	0.000499079	0.00291298
BAR16B	bitter	Negro	Barcelos	0.2267	-63.989	0.999992	7.85952e-06	1.1121e-91	0.000465002	0.966244	0.0145981	0.0164778	0.00221519
BAR48B	bitter	Negro	Barcelos	-0.19637	-63.8799	0.999981	1.89532e-05	1.2575e-92	0.000112651	0.0573958	0.942378	9.21779e-05	2.1659e-05
BAR49B	bitter	Negro	Barcelos	-0.19637	-63.8799	0.999988	1.16468e-05	2.57351e-90	6.38419e-06	0.0380057	0.961913	7.31882e-05	2.12117e-06
SGC01B	bitter	Negro	Sao_Gabriel	0.80626	-67.2507	0.999975	2.54737e-05	4.33008e-90	0.00104937	0.0226019	0.974342	0.00197468	3.19664e-05
SGC02B	bitter	Negro	Sao_Gabriel	0.80626	-67.2507	0.999982	1.79135e-05	2.50377e-96	0.000135612	0.00957244	0.99007	5.03941e-05	0.000171976
SGC03B	bitter	Negro	Sao_Gabriel	0.80626	-67.2507	0.999946	5.43509e-05	1.09039e-85	0.000109447	0.0379527	0.752944	0.208874	0.000119661
SGC04B	bitter	Negro	Sao_Gabriel	0.80626	-67.2507	0.999995	4.59821e-06	2.89114e-89	1.46572e-05	0.0338874	0.962098	0.00399706	3.03336e-06
SGC05B	bitter	Negro	Sao_Gabriel	0.80626	-67.2507	0.999994	6.05109e-06	1.08474e-98	2.09302e-05	0.00179016	0.998159	1.01875e-05	1.95893e-05
SGC06B	bitter	Negro	Sao_Gabriel	0.80626	-67.2507	0.999981	1.91891e-05	1.15009e-88	0.000328034	0.0785958	0.902111	0.0189308	3.43055e-05
SGC07B	bitter	Negro	Sao_Gabriel	0.80626	-67.2507	0.999919	8.08511e-05	4.27625e-89	0.000118195	0.00920356	0.990271	0.000154026	0.00025332
SGC08B	bitter	Negro	Sao_Gabriel	0.80626	-67.2507	0.999841	0.000158578	6.80742e-84	0.0034142	0.121594	0.865682	0.00376692	0.00554349
SIS03B	bitter	Negro	Santa_Isabel	-0.03462	-64.3707	0.999873	0.000126688	6.83142e-90	0.000742524	0.507286	0.489959	0.0010852	0.000927274
SIS14B	bitter	Negro	Santa_Isabel	-0.10172	-64.0858	0.99987	0.000129962	2.47889e-86	6.28734e-05	0.114599	0.881986	0.00330845	4.3516e-05
SIS16B	bitter	Negro	Santa_Isabel	-0.10172	-64.0858	0.999985	1.51728e-05	1.93011e-85	4.85681e-08	0.018974	0.96369	0.0173361	6.68371e-08
SIS21B	bitter	Negro	Santa_Isabel	-0.10172	-64.0858	0.999996	4.41181e-06	2.83397e-86	4.85527e-09	0.00278742	0.990452	0.00676015	1.01628e-08
BON11B	bitter	Branco	Bonfim	3.37306	-59.8183	0.992413	0.00758727	1.83842e-77	0.00614931	0.000216985	0.000786343	0.992452	0.000395008
BON12B	bitter	Branco	Bonfim	3.37306	-59.8183	0.999483	0.000516608	9.26132e-84	0.00376007	0.00116768	0.000733427	0.994084	0.000254955
BON13B	bitter	Branco	Bonfim	3.37306	-59.8183	0.998219	0.00178102	7.24274e-77	5.99167e-05	0.000299296	0.000754796	0.998878	7.7762e-06
CRC10B	bitter	Branco	Caracarai	1.73882	-61.1362	0.999982	1.83512e-05	1.6428e-89	0.000171625	0.967038	0.0280903	0.00458952	0.000110554
CRC11B	bitter	Branco	Caracarai	1.73882	-61.1362	0.997476	0.00252413	1.18753e-87	0.025138	0.192733	0.0317987	0.719646	0.0306844
CRC12B	bitter	Branco	Caracarai	1.73882	-61.1362	0.99989	0.000109581	1.55815e-89	0.00223911	0.535282	0.00572845	0.426411	0.0303399
CRC28B	bitter	Branco	Caracarai	1.47227	-60.8863	0.9999	9.97148e-05	1.09318e-88	0.00161271	0.307571	0.0477409	0.641777	0.00129861
AUT01B	bitter	Solimoes	Autazes	-3.59326	-60.1647	0.999978	2.20479e-05	1.74925e-88	0.00667823	0.83015	0.142824	0.0114283	0.00891892
AUT02B	bitter	Solimoes	Autazes	-3.59326	-60.1647	0.999991	8.91633e-06	3.03577e-90	0.00629666	0.582646	0.393848	0.005459	0.0117503
AUT07B	bitter	Solimoes	Autazes	-3.59262	-59.4936	0.999994	5.93921e-06	6.27646e-84	0.000153256	0.95499	0.0375876	0.00677875	0.000490502
AUT17B	bitter	Solimoes	Autazes	-3.44684	-59.7259	0.999964	3.56576e-05	8.21466e-91	0.0169557	0.950835	0.00895289	0.000252749	0.0230034
AUT19B	bitter	Solimoes	Autazes	-3.44628	-59.7264	0.999971	2.89355e-05	1.38796e-88	0.00411314	0.951771	0.0205407	0.00194103	0.0216342
COD02B	bitter	Solimoes	Codajas	-3.7891	-62.0506	0.999525	0.000475191	7.82516e-96	0.020577	0.814869	0.110103	0.0144359	0.040015
COD03B	bitter	Solimoes	Codajas	-3.7891	-62.0506	0.999945	5.48449e-05	4.40182e-90	0.00067623	0.303432	0.00527249	0.673591	0.0170279
MAQ02B	bitter	Solimoes	Manaquiri	-3.39994	-60.4205	0.972687	0.0273133	1.08899e-81	0.287857	0.499518	0.00793654	0.00124937	0.203439
MAQ05B	bitter	Solimoes	Manaquiri	-3.40304	-60.4136	0.999968	3.24334e-05	6.76169e-86	0.00580484	0.912576	0.0691382	0.000986328	0.0114948
MAQ06B	bitter	Solimoes	Manaquiri	-3.40304	-60.4136	0.99997	3.02959e-05	3.06384e-90	0.00119643	0.664842	0.00669992	0.317745	0.00951691
TAB01B	bitter	Solimoes	Tabatinga	-4.2248	-69.9118	0.999558	0.000442392	2.31287e-87	0.000111345	0.198774	0.67095	0.129752	0.000412306
TAB02B	bitter	Solimoes	Tabatinga	-4.2248	-69.9118	0.999437	0.000563408	3.10827e-90	0.000147673	0.936659	0.0536557	0.00698659	0.00255067
TEF03B	bitter	Solimoes	Alvaraes	-3.29541	-64.7778	0.999184	0.000816271	1.11158e-83	0.00153842	0.77598	0.219285	0.00276306	0.000433729
TEF04B	bitter	Solimoes	Alvaraes	-3.29541	-64.7778	0.999962	3.76099e-05	6.52212e-86	4.47849e-05	0.714317	0.285247	0.000379996	1.09502e-05
TEF05B	bitter	Solimoes	Alvaraes	-3.29541	-64.7778	0.999988	1.1803e-05	2.06579e-90	0.0246881	0.836726	0.102195	0.029232	0.0071596
TEF06B	bitter	Solimoes	Alvaraes	-3.29541	-64.7778	0.99997	3.01657e-05	1.13409e-90	0.00117233	0.979396	0.0144532	0.00225654	0.00272163
TEF07B	bitter	Solimoes	Alvaraes	-3.29541	-64.7778	0.999701	0.000299103	1.6659e-84	0.000131008	0.879467	0.114187	0.00531636	0.000899309
MON04B	bitter	Amazonas	Monte_Alegre	-2.005	-54.1879	0.999061	0.000938644	5.04778e-86	0.999367	3.69826e-05	2.18123e-07	0.000461404	0.000134656
MON06B	bitter	Amazonas	Monte_Alegre	-2.005	-54.1879	0.999312	0.000688349	8.90808e-88	0.998028	0.000103547	3.28691e-07	0.00153713	0.000331358
ORI06B	bitter	Amazonas	Oriximina	-1.47985	-55.7568	0.000138086	0.999862	1.47072e-78	0.00176069	0.000392153	1.59267e-05	5.91872e-05	0.997772
PAR12B	bitter	Amazonas	Parintins	-2.8889	-56.7514	0.999899	0.000101117	3.89541e-98	0.651346	0.0488486	0.0204053	0.00184513	0.277555
PAR13B	bitter	Amazonas	Parintins	-2.8889	-56.7514	0.999715	0.000284863	1.60779e-83	0.0356799	0.836159	0.0401658	0.00388341	0.0841123
PAR14B	bitter	Amazonas	Parintins	-2.8889	-56.7514	0.99997	2.96685e-05	5.8155e-85	0.825587	0.0764606	0.0688409	0.0114156	0.0176957
SAN08B	bitter	Amazonas	Santarem	-2.15491	-54.7747	0.961965	0.0380352	2.17806e-85	0.996903	1.76064e-05	1.02654e-07	5.04117e-05	0.00302901
SAN09B	bitter	Amazonas	Santarem	-2.15491	-54.7747	0.992509	0.00749081	9.34561e-82	0.949401	0.0111904	0.000109848	0.000837037	0.038462
SAN10B	bitter	Amazonas	Santarem	-2.15491	-54.7747	0.765663	0.234337	9.31828e-75	0.935303	0.0305572	0.00127226	0.000826328	0.0320407
SAN11B	bitter	Amazonas	Santarem	-2.15244	-54.7739	0.842522	0.157478	3.37029e-89	0.709476	0.0370715	0.00461796	0.00131442	0.24752
SAN12B	bitter	Amazonas	Santarem	-2.15244	-54.7739	0.68577	0.31423	7.40224e-82	0.999208	4.56465e-06	1.19624e-07	1.83577e-05	0.00076938
SAN15B	bitter	Amazonas	Santarem	-2.13922	-54.74	0.999424	0.000576108	9.99277e-87	0.971032	0.00288937	7.71568e-05	0.00056202	0.0254391
GUA05M	sweet	Madeira	Guajara_Mirim	-10.7284	-65.3411	0.878066	0.121934	1.30484e-92	0.00969223	0.081346	0.0464689	0.000981802	0.861511
GUA06M	sweet	Madeira	Guajara_Mirim	-10.8	-65.2693	0.010327	0.989673	3.28408e-72	0.0713234	0.00118137	0.000851629	0.871243	0.0554008
GUA07M	sweet	Madeira	Guajara_Mirim	-10.8	-65.2693	0.00687831	0.993122	9.66784e-81	0.000768989	0.227843	0.0275618	0.0118048	0.732022
GUA10M	sweet	Madeira	Guajara_Mirim	-10.8	-65.2693	0.000222938	0.999777	2.3185e-82	0.00139674	0.0554044	0.593739	0.000251898	0.349208
HUM03M	sweet	Madeira	Humaita	-7.52558	-63.3496	3.09551e-06	0.999997	3.16214e-89	0.000159142	0.241723	0.00322962	0.000225397	0.754663
HUM05M	sweet	Madeira	Humaita	-7.52817	-63.349	0.0174277	0.982572	1.63613e-78	0.000181152	0.203621	0.00378765	0.00913854	0.783272
HUM07M	sweet	Madeira	Humaita	-7.52788	-63.3486	0.0015773	0.998423	1.56104e-79	0.0021583	0.664771	0.0168958	0.00211855	0.314056
NAR01M	sweet	Madeira	Novo_Aripuana	-5.35003	-60.4377	0.000204098	0.999796	3.65455e-81	0.011135	0.253096	0.0243051	0.0144073	0.697056
NAR02M	sweet	Madeira	Novo_Aripuana	-5.33043	-60.428	0.000175264	0.999825	1.08129e-90	7.32569e-05	0.0189066	0.000693871	0.000257634	0.980069
NAR03M	sweet	Madeira	Novo_Aripuana	-5.33023	-60.4281	4.08654e-06	0.999996	3.01515e-89	0.00285111	0.18406	0.00768563	0.000403393	0.805
NAR04M	sweet	Madeira	Novo_Aripuana	-5.32911	-60.4284	0.00109498	0.998905	6.21018e-83	8.85847e-05	0.935956	0.00384702	0.000152267	0.0599563
NAR05M	sweet	Madeira	Novo_Aripuana	-5.32911	-60.4284	0.00289234	0.997108	2.53165e-81	0.817928	0.00946988	0.0128902	0.00207923	0.157633
NAR06M	sweet	Madeira	Novo_Aripuana	-5.32911	-60.4284	0.000102298	0.999898	1.04327e-88	7.75827e-05	0.0207364	0.00157653	5.55485e-05	0.977554
B290M	sweet	Madeira	Manicore	-5.9678	-61.4617	0.0013431	0.998657	1.10017e-76	0.00703216	0.000677933	2.58821e-06	0.95868	0.0336073
V126M	sweet	Madeira	Manicore	-5.8723	-61.6511	0.000328044	0.999672	5.46454e-84	0.000227907	0.0395869	0.695956	5.28184e-05	0.264176
V190M	sweet	Madeira	Manicore	-5.84823	-61.6689	0.000381151	0.999619	7.20658e-82	0.000277052	0.0551314	0.643599	7.55308e-05	0.300917
V200M	sweet	Madeira	Manicore	-5.8581	-61.6425	0.000367476	0.999633	3.22082e-81	0.000526049	0.0235516	0.702192	7.00934e-05	0.27366
V230M	sweet	Madeira	Manicore	-5.5817	-61.0254	0.00129979	0.9987	4.09631e-89	0.0100073	0.217782	0.00250019	0.000628816	0.769082
BAR33M	sweet	Negro	Barcelos	-0.19133	-64.0781	0.000245056	0.999755	2.61515e-81	0.00341984	0.0274257	0.58031	0.000356851	0.388488
BAR34M	sweet	Negro	Barcelos	-0.19133	-64.0781	0.000216316	0.999784	2.77092e-83	0.000280545	0.0565178	0.700288	4.74766e-05	0.242867
BAR40M	sweet	Negro	Barcelos	-0.18689	-64.124	0.00025559	0.999744	1.91893e-83	0.000130053	0.0814682	0.660529	5.63491e-05	0.257816
BAR46M	sweet	Negro	Barcelos	-0.18689	-64.124	6.23207e-05	0.999938	1.43805e-82	0.000866177	0.854541	0.0834775	2.01861e-05	0.0610951
BAR47M	sweet	Negro	Barcelos	-0.19637	-63.8799	0.000226227	0.999774	6.61689e-77	2.92627e-05	0.00039355	0.998726	1.92355e-05	0.00083219
SIS01M	sweet	Negro	Santa_Isabel	0.48043	-64.5672	0.000411658	0.999588	1.88377e-81	0.000321818	0.0447365	0.71346	9.85162e-05	0.241384
SIS02M	sweet	Negro	Santa_Isabel	0.48043	-64.5672	0.000334662	0.999665	2.61937e-82	0.000176006	0.0459031	0.717276	3.49803e-05	0.23661
SIS05M	sweet	Negro	Santa_Isabel	-0.03462	-64.3707	0.000258768	0.999741	1.10847e-78	6.13153e-06	0.00295814	0.995825	1.00297e-05	0.00120027
SIS17M	sweet	Negro	Santa_Isabel	-0.10172	-64.0858	0.000197543	0.999802	2.8452e-80	0.00186041	0.0239743	0.563548	0.000165289	0.410452
BON01M	sweet	Branco	Bonfim	3.37289	-59.8308	0.00155541	0.998445	5.43017e-81	0.00639152	0.000585942	0.00193557	0.989474	0.00161339
BON02M	sweet	Branco	Bonfim	3.37289	-59.8308	0.152402	0.847598	5.75877e-74	0.0114185	0.000134949	9.54485e-07	0.98797	0.000475757
BON03M	sweet	Branco	Bonfim	3.37663	-59.8177	0.000874667	0.999125	2.69764e-89	0.9265	0.000936568	2.35379e-05	0.0698682	0.00267128
CRC01M	sweet	Branco	Caracarai	1.73713	-61.1413	2.1952e-05	0.999978	1.40473e-82	0.249161	0.191918	0.00179421	0.378311	0.178816
CRC05M	sweet	Branco	Caracarai	1.73674	-61.1383	0.00297767	0.997022	4.64892e-73	0.000922941	0.00187726	6.23632e-06	0.918721	0.0784727
CRC06M	sweet	Branco	Caracarai	1.73674	-61.1383	0.648079	0.351921	2.06969e-64	1.63773e-05	9.47929e-06	7.29385e-08	0.999892	8.1631e-05
CRC07M	sweet	Branco	Caracarai	1.73674	-61.1383	0.00614602	0.993854	4.80896e-76	0.00106982	0.127098	0.0040584	0.612889	0.254885
CRC25M	sweet	Branco	Caracarai	1.55955	-60.9899	0.00015378	0.999846	4.50136e-77	0.989436	0.000414903	1.99494e-05	0.00804866	0.00208021
AUT05M	sweet	Solimoes	Autazes	-3.59262	-59.4936	5.88042e-05	0.999941	2.42547e-84	5.70972e-05	0.643583	0.0120487	0.00139215	0.342919
AUT18M	sweet	Solimoes	Autazes	-3.44684	-59.7259	0.000433785	0.999566	2.32323e-81	2.23087e-06	0.979893	0.00402156	9.71009e-06	0.0160739
AUT21M	sweet	Solimoes	Autazes	-3.37164	-59.8686	0.000162237	0.999838	5.11276e-85	0.000215128	0.0858911	0.617761	8.06475e-05	0.296052
AUT22M	sweet	Solimoes	Autazes	-3.37164	-59.8686	0.000269916	0.99973	1.72779e-83	2.65228e-05	0.91565	0.00324647	0.00237237	0.0787051
COD01M	sweet	Solimoes	Codajas	-3.78922	-62.051	0.000109156	0.999891	8.4346e-85	0.0010122	0.23509	0.00852601	0.00728126	0.748091
FOB01M	sweet	Solimoes	Fonte_Boa	-2.53297	-66.2584	2.68085e-05	0.999973	2.47834e-88	0.0840544	0.27128	0.000626095	0.56075	0.0832895
FOB04M	sweet	Solimoes	Fonte_Boa	-2.51617	-65.9287	0.000114645	0.999885	1.95199e-82	0.00321301	0.867376	0.0844551	2.95232e-05	0.044926
MAQ01M	sweet	Solimoes	Manaquiri	-3.39956	-60.4265	8.77686e-05	0.999912	8.30753e-84	5.24403e-07	0.986201	0.00250958	1.05729e-05	0.0112788
MAQ08M	sweet	Solimoes	Manaquiri	-3.42977	-60.4614	0.0013937	0.998606	6.7777e-82	0.00611627	0.676157	0.0195919	0.00330388	0.294831
MAQ09M	sweet	Solimoes	Manaquiri	-3.72728	-60.3208	0.000336926	0.999663	3.91503e-81	0.00012953	0.049814	0.703224	6.40184e-05	0.246768
MAQ10M	sweet	Solimoes	Manaquiri	-3.63092	-60.3802	0.000228593	0.999771	3.5112e-84	4.1323e-06	0.974776	0.00232181	1.38387e-05	0.0228845
SAI02M	sweet	Solimoes	Sto_Antonio_Ica	-2.88395	-68.5321	0.000340676	0.999659	1.575e-87	0.00136362	0.957069	0.00218083	0.00330313	0.0360832
SPO03M	sweet	Solimoes	Sao_Paulo_Olivenca	-3.47158	-68.98	2.533e-06	0.999997	1.85279e-90	7.60101e-05	0.419479	0.00269593	0.00014624	0.577603
SPO04M	sweet	Solimoes	Sao_Paulo_Olivenca	-3.47158	-68.98	0.000682354	0.999318	5.80455e-85	1.08076e-05	0.971194	0.000759108	0.000300054	0.027736
TEF01M	sweet	Solimoes	Alvaraes	-3.29541	-64.7778	1.11054e-06	0.999999	1.73031e-88	5.12755e-05	0.439155	0.00304094	9.8196e-05	0.557655
TEF02M	sweet	Solimoes	Alvaraes	-3.29541	-64.7778	0.00121469	0.998785	1.79898e-83	0.186089	0.5729	0.000798647	0.191714	0.0484976
ALM01M	sweet	Amazonas	Almeirim	-1.36694	-52.8958	0.00334688	0.996653	5.70223e-78	0.731925	0.00215663	7.70725e-05	0.263621	0.00222002
ALM02M	sweet	Amazonas	Almeirim	-1.36694	-52.8958	2.8008e-06	0.999997	9.70707e-82	0.324595	0.147561	0.00324571	0.33962	0.184979
ALM03M	sweet	Amazonas	Almeirim	-1.153	-53.0421	0.000158173	0.999842	3.94568e-77	0.977595	0.000538631	2.23878e-05	0.0196989	0.00214477
MON01M	sweet	Amazonas	Monte_Alegre	-2.005	-54.1879	0.0206707	0.979329	5.19335e-84	0.99884	1.09909e-05	8.19439e-06	0.000227087	0.00091409
MON10M	sweet	Amazonas	Monte_Alegre	-2.00138	-54.0731	0.00353054	0.996469	1.21846e-74	0.977245	1.14835e-05	0.000129996	0.0223154	0.000298602
MON12M	sweet	Amazonas	Monte_Alegre	-1.99808	-54.0368	0.110572	0.889428	1.4354e-81	0.998467	3.00755e-05	8.93815e-06	0.000275793	0.00121856
ORI01M	sweet	Amazonas	Oriximina	-1.8003	-55.958	0.951688	0.048312	3.67103e-64	0.998632	2.11984e-05	8.17876e-06	0.000378881	0.000960185
ORI02M	sweet	Amazonas	Oriximina	-1.8003	-55.958	8.51712e-05	0.999915	1.6371e-78	0.979189	0.00142293	8.12153e-05	0.0137557	0.0055508
ORI03M	sweet	Amazonas	Oriximina	-1.47453	-55.7572	0.000158168	0.999842	3.98723e-79	0.987071	0.00101948	7.79053e-05	0.00700219	0.00482932
ORI04M	sweet	Amazonas	Oriximina	-1.47453	-55.7572	0.000251803	0.999748	7.6919e-83	0.983039	0.00136827	0.000105118	0.00948963	0.00599785
ORI05M	sweet	Amazonas	Oriximina	-1.47943	-55.7556	0.918155	0.0818446	6.14399e-66	0.999162	8.33689e-06	4.83532e-06	0.000254999	0.000569595
PAR02M	sweet	Amazonas	Parintins	-2.55662	-56.8899	0.00765401	0.992346	1.78089e-79	0.990408	0.000444768	0.000619723	0.00103624	0.00749097
PAR04M	sweet	Amazonas	Parintins	-2.57325	-56.8593	0.000580178	0.99942	2.38294e-91	0.956844	0.000976787	2.14756e-05	0.0392974	0.00286044
PAR05M	sweet	Amazonas	Parintins	-2.57325	-56.8593	0.000308813	0.999691	2.16117e-82	0.000695244	0.0882608	0.463169	0.000307931	0.447567
PAR06M	sweet	Amazonas	Parintins	-2.5418	-56.7414	0.000928655	0.999071	1.14777e-93	0.974649	0.000185497	9.28198e-06	0.0241517	0.00100444
PAR10M	sweet	Amazonas	Parintins	-2.57953	-56.7977	0.000569888	0.99943	7.46004e-91	0.955024	0.00192574	6.46601e-05	0.0396248	0.00336124
SAN04M	sweet	Amazonas	Santarem	-2.63489	-54.5948	0.000472432	0.999528	9.46109e-82	0.999654	1.50869e-07	5.23635e-06	0.000199891	0.000140871
SAN06M	sweet	Amazonas	Santarem	-2.50703	-54.9539	0.000351009	0.999649	2.65293e-81	0.999404	2.679e-07	7.11872e-06	0.000344608	0.000244153
GUA01F	wild	wild	Guajara_Mirim	-10.7466	-65.3382	1.86874e-08	2.94119e-06	0.999997	x	x	x	x	x
ROL04F	wild	wild	Rolim_Moura	-11.583	-61.7728	6.83644e-100	9.07171e-94	1	x	x	x	x	x
ROL05F	wild	wild	Rolim_Moura	-11.583	-61.7728	2.12021e-92	1.41374e-86	1	x	x	x	x	x
ROL06F	wild	wild	Rolim_Moura	-11.583	-61.7728	4.39786e-86	5.97825e-81	1	x	x	x	x	x
ROL07F	wild	wild	Rolim_Moura	-11.583	-61.7728	3.74192e-86	1.15313e-80	1	x	x	x	x	x
ROL08F	wild	wild	Rolim_Moura	-11.583	-61.7728	2.32622e-80	1.23533e-75	1	x	x	x	x	x
ROL09F	wild	wild	Rolim_Moura	-11.583	-61.7728	7.45766e-93	1.60572e-87	1	x	x	x	x	x
ROL10F	wild	wild	Rolim_Moura	-11.583	-61.7728	8.64955e-89	1.11399e-83	1	x	x	x	x	x
ROL11F	wild	wild	Rolim_Moura	-11.583	-61.7728	1.84699e-95	4.66813e-90	1	x	x	x	x	x
ROL12F	wild	wild	Rolim_Moura	-11.583	-61.7728	1.11615e-100	3.40757e-95	1	x	x	x	x	x
ROL14F	wild	wild	Rolim_Moura	-11.583	-61.7728	5.57191e-102	2.77246e-96	1	x	x	x	x	x
ROL16F	wild	wild	Rolim_Moura	-11.583	-61.7728	1.31851e-98	1.06584e-92	1	x	x	x	x	x
ROL18F	wild	wild	Rolim_Moura	-11.583	-61.7728	1.29116e-92	1.70254e-87	1	x	x	x	x	x
ROL19F	wild	wild	Rolim_Moura	-11.583	-61.7728	2.26403e-82	1.77489e-77	1	x	x	x	x	x
ROL20F	wild	wild	Rolim_Moura	-11.583	-61.7728	1.35293e-92	2.02915e-87	1	x	x	x	x	x
ROL21F	wild	wild	Rolim_Moura	-11.583	-61.7728	2.26643e-92	2.31675e-87	1	x	x	x	x	x
ROL23F	wild	wild	Rolim_Moura	-11.583	-61.7728	2.12054e-63	2.13319e-59	1	x	x	x	x	x
ROL24F	wild	wild	Rolim_Moura	-11.583	-61.7728	1.28752e-86	3.49446e-81	1	x	x	x	x	x
ROL26F	wild	wild	Rolim_Moura	-11.583	-61.7728	1.81025e-90	6.89663e-85	1	x	x	x	x	x
